# Supplementary material for: (E)-2,4,6-Trimethyl-N-[(1H-pyrrol-2-yl)methyl­idene]aniline
Source: Acta Crystallogr Sect E Struct Rep Online. 2012 Dec 19;69(Pt 1):o113. doi: 10.1107/S160053681205057X (PMC3588225; doi:10.1107/S160053681205057X)
Supplement: Supplementary file 1 [file e-69-0o113-sup1.cif]

##############################################################################
#                                                                            #
# This CIF contains the data in a paper accepted for publication in          #
# Acta Crystallographica Section E. It conforms to the requirements of       #
# Notes for Authors for Acta Crystallographica Section E, and has been       #
# peer reviewed under the auspices of the IUCr Commission on Journals.       #
#                                                                            #
# Full details of the Crystallographic Information File format               #
# are given in the paper "The Crystallographic Information File (CIF):       #
# a New Standard Archive File for Crystallography" by S. R. Hall, F. H.      #
# Allen and I. D. Brown [Acta Cryst. (1991), A47, 655-685].                  #
#                                                                            #
# The current version of the core CIF dictionary is obtainable from          #
# ftp://ftp.iucr.org/pub/cif_core.dic.                                       #
#                                                                            #
# Software is freely available for graphical display of the structure(s)     #
# in this CIF. For information consult the CIF software page                 #
# http://www.iucr.org/resources/cif/software.                                #
#                                                                            #
# This file may be used for bona fide research purposes within the           #
# scientific community so long as proper attribution is given to the journal # 
# article from which it was obtained.                                        #
#                                                                            #
##############################################################################
data_I
_audit_creation_method     SHELXL-97
_chemical_name_systematic
;
(<i>E</i>)-2,4,6-Trimethyl-<i>N</i>-[(1<i>H</i>-pyrrol-2-yl)methylidene]aniline
;
_chemical_name_common     ?
_chemical_formula_moiety     'C14 H16 N2'
_chemical_formula_sum     'C14 H16 N2'
_chemical_formula_iupac     'C14 H16 N2'
_chemical_formula_weight     212.29
_chemical_melting_point     ?
_symmetry_cell_setting     monoclinic
_symmetry_space_group_name_H-M     'P 21/c'
_symmetry_space_group_name_Hall     '-P 2ybc'
loop_
    _symmetry_equiv_pos_as_xyz
    'x, y, z'
    '-x, y+1/2, -z+1/2'
    '-x, -y, -z'
    'x, -y-1/2, z-1/2'
_cell_length_a     13.6739(10)
_cell_length_b     7.3086(6)
_cell_length_c     13.3880(11)
_cell_angle_alpha     90.00
_cell_angle_beta     111.184(4)
_cell_angle_gamma     90.00
_cell_volume     1247.54(17)
_cell_formula_units_Z     4
_cell_measurement_reflns_used     4714
_cell_measurement_theta_min     3.07
_cell_measurement_theta_max     27.46
_cell_measurement_temperature     183(2)
_exptl_crystal_description     plate
_exptl_crystal_colour     'light yellow'
_exptl_crystal_size_max     0.6
_exptl_crystal_size_mid     0.4
_exptl_crystal_size_min     0.01
_exptl_crystal_density_diffrn     1.130
_exptl_crystal_density_meas     ?
_exptl_crystal_density_method     'not measured'
_exptl_crystal_F_000     456
_exptl_absorpt_coefficient_mu     0.067
_exptl_absorpt_correction_type     none
_exptl_absorpt_process_details     ?
_exptl_absorpt_correction_T_min     ?
_exptl_absorpt_correction_T_max     ?
_exptl_special_details     ?
_diffrn_ambient_temperature     183(2)
_diffrn_radiation_type     MoK\a
_diffrn_radiation_wavelength     0.71073
_diffrn_radiation_source     'fine-focus sealed tube'
_diffrn_radiation_monochromator     graphite
_diffrn_measurement_device_type     'Nonius KappaCCD'
_diffrn_measurement_method     'phi-scan, omega-scan'
_diffrn_detector_area_resol_mean     ?
_diffrn_reflns_number     4714
_diffrn_reflns_av_R_equivalents     0.0485
_diffrn_reflns_av_sigmaI/netI     0.1124
_diffrn_reflns_theta_min     3.07
_diffrn_reflns_theta_max     27.46
_diffrn_reflns_theta_full     27.46
_diffrn_measured_fraction_theta_max     0.995
_diffrn_measured_fraction_theta_full     0.995
_diffrn_reflns_limit_h_min     -17
_diffrn_reflns_limit_h_max     17
_diffrn_reflns_limit_k_min     -8
_diffrn_reflns_limit_k_max     9
_diffrn_reflns_limit_l_min     -17
_diffrn_reflns_limit_l_max     17
_diffrn_standards_number     ?
_diffrn_standards_interval_count     ?
_diffrn_standards_interval_time     ?
_diffrn_standards_decay_%     ?
_refine_special_details
;
Refinement of <i>F</i>^2^ against ALL reflections. The weighted <i>R</i>-factor
<i>wR</i> and goodness of fit <i>S</i> are based on <i>F</i>^2^, conventional
<i>R</i>-factors <i>R</i> are based on <i>F</i>, with <i>F</i> set to zero for
negative <i>F</i>^2^. The threshold expression of <i>F</i>^2^ >
\s(<i>F</i>^2^) is used only for calculating <i>R</i>-factors(gt) <i>etc</i>.
and is not relevant to the choice of reflections for refinement.
<i>R</i>-factors based on <i>F</i>^2^ are statistically about twice as large
as those based on <i>F</i>, and <i>R</i>- factors based on ALL data will be
even larger.
;
_reflns_number_total     2849
_reflns_number_gt     1346
_reflns_threshold_expression     I>2\s(I)
_refine_ls_structure_factor_coef     Fsqd
_refine_ls_matrix_type     full
_refine_ls_R_factor_all     0.1267
_refine_ls_R_factor_gt     0.0515
_refine_ls_wR_factor_gt     0.1109
_refine_ls_wR_factor_ref     0.1265
_refine_ls_goodness_of_fit_ref     0.866
_refine_ls_restrained_S_all     0.866
_refine_ls_number_reflns     2849
_refine_ls_number_parameters     152
_refine_ls_number_restraints     0
_refine_ls_hydrogen_treatment     mixed
_refine_ls_weighting_scheme     calc
_refine_ls_weighting_details
                 'calc w=1/[\s^2^(Fo^2^)+(0.0585P)^2^] where P=(Fo^2^+2Fc^2^)/3'
_atom_sites_solution_hydrogens     geom
_atom_sites_solution_primary     direct
_atom_sites_solution_secondary     difmap
_refine_ls_shift/su_max     0.032
_refine_ls_shift/su_mean     0.001
_refine_diff_density_max     0.157
_refine_diff_density_min     -0.257
_refine_ls_extinction_method     none
_refine_ls_extinction_coef     ?
loop_
    _atom_type_symbol
    _atom_type_description
    _atom_type_scat_dispersion_real
    _atom_type_scat_dispersion_imag
    _atom_type_scat_source
    'C' 'C' 0.0033 0.0016
                         'International Tables Vol C Tables 4.2.6.8 and 6.1.1.4'
    'H' 'H' 0.0000 0.0000
                         'International Tables Vol C Tables 4.2.6.8 and 6.1.1.4'
    'N' 'N' 0.0061 0.0033
                         'International Tables Vol C Tables 4.2.6.8 and 6.1.1.4'
_computing_data_collection     'COLLECT (Nonius, 1998)'
_computing_cell_refinement     'DENZO (Otwinowski & Minor, 1997)'
_computing_data_reduction     'DENZO (Otwinowski & Minor, 1997)'
_computing_structure_solution     'SHELXS97 (Sheldrick, 2008)'
_computing_structure_refinement     'SHELXL97 (Sheldrick, 2008)'
_computing_molecular_graphics     'ORTEP-3 (Farrugia, 2012)'
_computing_publication_material     'publCIF (Westrip, 2010)'
loop_
    _atom_site_type_symbol
    _atom_site_label
    _atom_site_fract_x
    _atom_site_fract_y
    _atom_site_fract_z
    _atom_site_U_iso_or_equiv
    _atom_site_adp_type
    _atom_site_calc_flag
    _atom_site_refinement_flags
    _atom_site_occupancy
    _atom_site_symmetry_multiplicity
    _atom_site_disorder_assembly
    _atom_site_disorder_group
    N N1 0.40090(11) 0.0272(2) 0.34857(13) 0.0391(4) Uani d . 1 1 . .
    H H1A 0.4178(15) -0.013(3) 0.4198(17) 0.054(6) Uiso d . 1 1 . .
    C C1 0.30475(14) 0.0020(2) 0.27045(15) 0.0410(5) Uani d . 1 1 . .
    H H1 0.2480 -0.0638 0.2783 0.049 Uiso calc R 1 1 . .
    C C2 0.30352(14) 0.0875(3) 0.17859(15) 0.0419(5) Uani d . 1 1 . .
    H H2 0.2465 0.0917 0.1119 0.050 Uiso calc R 1 1 . .
    C C3 0.40204(13) 0.1670(2) 0.20194(15) 0.0394(5) Uani d . 1 1 . .
    H H3 0.4241 0.2353 0.1535 0.047 Uiso calc R 1 1 . .
    C C4 0.46186(13) 0.1297(2) 0.30736(14) 0.0362(4) Uani d . 1 1 . .
    C C5 0.56546(13) 0.1952(2) 0.36830(15) 0.0383(5) Uani d . 1 1 . .
    H H5 0.6014 0.2614 0.3309 0.046 Uiso calc R 1 1 . .
    N N2 0.61285(11) 0.1715(2) 0.46863(12) 0.0392(4) Uani d . 1 1 . .
    C C6 0.71568(13) 0.2505(3) 0.51684(14) 0.0379(5) Uani d . 1 1 . .
    C C7 0.80272(14) 0.1717(3) 0.50284(16) 0.0499(5) Uani d . 1 1 . .
    C C8 0.90023(15) 0.2513(3) 0.55354(17) 0.0573(6) Uani d . 1 1 . .
    H H8 0.9594 0.1983 0.5435 0.069 Uiso calc R 1 1 . .
    C C9 0.91517(14) 0.4035(3) 0.61769(16) 0.0505(5) Uani d . 1 1 . .
    C C10 0.82766(14) 0.4780(3) 0.63231(15) 0.0460(5) Uani d . 1 1 . .
    H H10 0.8361 0.5824 0.6770 0.055 Uiso calc R 1 1 . .
    C C11 0.72809(13) 0.4035(3) 0.58312(14) 0.0395(5) Uani d . 1 1 . .
    C C12 0.79212(18) 0.0021(4) 0.4355(2) 0.0873(9) Uani d . 1 1 . .
    H H12A 0.8620 -0.0459 0.4456 0.131 Uiso calc R 1 1 . .
    H H12B 0.7555 0.0328 0.3598 0.131 Uiso calc R 1 1 . .
    H H12C 0.7520 -0.0905 0.4572 0.131 Uiso calc R 1 1 . .
    C C13 1.02310(17) 0.4870(4) 0.6716(2) 0.0771(8) Uani d . 1 1 . .
    H H13A 1.0601 0.4888 0.6211 0.116 Uiso calc R 1 1 . .
    H H13B 1.0630 0.4138 0.7344 0.116 Uiso calc R 1 1 . .
    H H13C 1.0159 0.6123 0.6941 0.116 Uiso calc R 1 1 . .
    C C14 0.63527(15) 0.4899(3) 0.60012(18) 0.0559(6) Uani d . 1 1 . .
    H H14A 0.5910 0.5509 0.5340 0.084 Uiso calc R 1 1 . .
    H H14B 0.6600 0.5800 0.6581 0.084 Uiso calc R 1 1 . .
    H H14C 0.5945 0.3951 0.6193 0.084 Uiso calc R 1 1 . .
loop_
    _atom_site_aniso_label
    _atom_site_aniso_U_11
    _atom_site_aniso_U_22
    _atom_site_aniso_U_33
    _atom_site_aniso_U_12
    _atom_site_aniso_U_13
    _atom_site_aniso_U_23
    N1 0.0332(8) 0.0432(9) 0.0382(10) -0.0029(7) 0.0095(8) 0.0026(8)
    C1 0.0302(10) 0.0436(11) 0.0455(12) 0.0006(8) 0.0092(9) 0.0005(9)
    C2 0.0357(10) 0.0418(11) 0.0418(12) 0.0019(9) 0.0060(9) 0.0000(9)
    C3 0.0393(10) 0.0381(10) 0.0418(11) 0.0023(9) 0.0159(9) 0.0023(9)
    C4 0.0340(10) 0.0352(10) 0.0405(11) 0.0001(8) 0.0147(9) -0.0028(8)
    C5 0.0357(10) 0.0370(11) 0.0443(12) -0.0014(8) 0.0170(9) -0.0024(8)
    N2 0.0332(8) 0.0446(9) 0.0385(10) -0.0026(7) 0.0113(7) -0.0005(7)
    C6 0.0332(10) 0.0403(11) 0.0382(11) -0.0028(8) 0.0103(9) 0.0026(9)
    C7 0.0408(11) 0.0517(13) 0.0562(13) -0.0030(10) 0.0164(10) -0.0150(10)
    C8 0.0330(11) 0.0726(15) 0.0652(15) 0.0010(10) 0.0165(10) -0.0113(12)
    C9 0.0353(11) 0.0625(14) 0.0476(12) -0.0104(10) 0.0076(10) -0.0065(11)
    C10 0.0437(12) 0.0471(12) 0.0424(12) -0.0065(9) 0.0098(9) -0.0059(9)
    C11 0.0384(10) 0.0433(11) 0.0362(11) 0.0006(9) 0.0126(9) 0.0008(9)
    C12 0.0499(14) 0.0880(19) 0.117(2) 0.0022(13) 0.0213(15) -0.0536(17)
    C13 0.0420(12) 0.0964(19) 0.0839(18) -0.0194(13) 0.0121(12) -0.0216(15)
    C14 0.0458(12) 0.0617(13) 0.0588(14) 0.0035(10) 0.0172(11) -0.0143(11)
_geom_special_details
;
All e.s.d.'s (except the e.s.d. in the dihedral angle between two l.s. planes)
are estimated using the full covariance matrix. The cell e.s.d.'s are taken
into account individually in the estimation of e.s.d.'s in distances, angles
and torsion angles; correlations between e.s.d.'s in cell parameters are only
used when they are defined by crystal symmetry. An approximate (isotropic)
treatment of cell e.s.d.'s is used for estimating e.s.d.'s involving l.s.
planes.
;
loop_
    _geom_bond_atom_site_label_1
    _geom_bond_atom_site_label_2
    _geom_bond_site_symmetry_2
    _geom_bond_distance
    _geom_bond_publ_flag
    N1 C1 . 1.365(2) ?
    N1 C4 . 1.376(2) ?
    N1 H1A . 0.94(2) ?
    C1 C2 . 1.374(3) ?
    C1 H1 . 0.9500 ?
    C2 C3 . 1.395(2) ?
    C2 H2 . 0.9500 ?
    C3 C4 . 1.379(2) ?
    C3 H3 . 0.9500 ?
    C4 C5 . 1.438(2) ?
    C5 N2 . 1.275(2) ?
    C5 H5 . 0.9500 ?
    N2 C6 . 1.439(2) ?
    C6 C7 . 1.395(3) ?
    C6 C11 . 1.399(3) ?
    C7 C8 . 1.387(3) ?
    C7 C12 . 1.509(3) ?
    C8 C9 . 1.375(3) ?
    C8 H8 . 0.9500 ?
    C9 C10 . 1.391(3) ?
    C9 C13 . 1.517(3) ?
    C10 C11 . 1.392(2) ?
    C10 H10 . 0.9500 ?
    C11 C14 . 1.507(2) ?
    C12 H12A . 0.9800 ?
    C12 H12B . 0.9800 ?
    C12 H12C . 0.9800 ?
    C13 H13A . 0.9800 ?
    C13 H13B . 0.9800 ?
    C13 H13C . 0.9800 ?
    C14 H14A . 0.9800 ?
    C14 H14B . 0.9800 ?
    C14 H14C . 0.9800 ?
loop_
    _geom_angle_atom_site_label_1
    _geom_angle_atom_site_label_2
    _geom_angle_atom_site_label_3
    _geom_angle_site_symmetry_1
    _geom_angle_site_symmetry_3
    _geom_angle
    _geom_angle_publ_flag
    C1 N1 C4 . . 108.76(16) ?
    C1 N1 H1A . . 123.3(12) ?
    C4 N1 H1A . . 127.7(12) ?
    N1 C1 C2 . . 108.75(16) ?
    N1 C1 H1 . . 125.6 ?
    C2 C1 H1 . . 125.6 ?
    C1 C2 C3 . . 106.88(16) ?
    C1 C2 H2 . . 126.6 ?
    C3 C2 H2 . . 126.6 ?
    C4 C3 C2 . . 108.33(16) ?
    C4 C3 H3 . . 125.8 ?
    C2 C3 H3 . . 125.8 ?
    N1 C4 C3 . . 107.28(15) ?
    N1 C4 C5 . . 124.72(16) ?
    C3 C4 C5 . . 127.83(17) ?
    N2 C5 C4 . . 125.03(17) ?
    N2 C5 H5 . . 117.5 ?
    C4 C5 H5 . . 117.5 ?
    C5 N2 C6 . . 117.39(15) ?
    C7 C6 C11 . . 120.09(16) ?
    C7 C6 N2 . . 121.12(17) ?
    C11 C6 N2 . . 118.70(15) ?
    C8 C7 C6 . . 118.51(18) ?
    C8 C7 C12 . . 120.33(18) ?
    C6 C7 C12 . . 121.15(18) ?
    C9 C8 C7 . . 123.01(18) ?
    C9 C8 H8 . . 118.5 ?
    C7 C8 H8 . . 118.5 ?
    C8 C9 C10 . . 117.61(17) ?
    C8 C9 C13 . . 121.47(19) ?
    C10 C9 C13 . . 120.9(2) ?
    C9 C10 C11 . . 121.61(18) ?
    C9 C10 H10 . . 119.2 ?
    C11 C10 H10 . . 119.2 ?
    C10 C11 C6 . . 119.13(16) ?
    C10 C11 C14 . . 119.86(17) ?
    C6 C11 C14 . . 121.00(16) ?
    C7 C12 H12A . . 109.5 ?
    C7 C12 H12B . . 109.5 ?
    H12A C12 H12B . . 109.5 ?
    C7 C12 H12C . . 109.5 ?
    H12A C12 H12C . . 109.5 ?
    H12B C12 H12C . . 109.5 ?
    C9 C13 H13A . . 109.5 ?
    C9 C13 H13B . . 109.5 ?
    H13A C13 H13B . . 109.5 ?
    C9 C13 H13C . . 109.5 ?
    H13A C13 H13C . . 109.5 ?
    H13B C13 H13C . . 109.5 ?
    C11 C14 H14A . . 109.5 ?
    C11 C14 H14B . . 109.5 ?
    H14A C14 H14B . . 109.5 ?
    C11 C14 H14C . . 109.5 ?
    H14A C14 H14C . . 109.5 ?
    H14B C14 H14C . . 109.5 ?
loop_
    _geom_hbond_atom_site_label_D
    _geom_hbond_atom_site_label_H
    _geom_hbond_atom_site_label_A
    _geom_hbond_site_symmetry_A
    _geom_hbond_distance_DH
    _geom_hbond_distance_HA
    _geom_hbond_distance_DA
    _geom_hbond_angle_DHA
    N1 H1A N2 3_656 0.94(2) 2.05(2) 2.909(2) 150.7(17)
_iucr_refine_instructions_details
;
TITL pymes-m in P2(1)/c
CELL 0.71073  13.6739   7.3086  13.3880  90.000 111.184  90.000
ZERR    4.00   0.0010   0.0006   0.0011   0.000   0.004   0.000
LATT  1
SYMM -X, 0.5+Y, 0.5-Z
SFAC C H N
UNIT 56 64 8
OMIT 2 2 4
OMIT 0 2 7
TEMP -90
L.S. 10
EQIV $1 1-X, -Y, 1-Z
HTAB N1 N2_$1
BOND $H
FMAP 2
PLAN 15
ACTA
WGHT    0.058500
FVAR       0.65981
N1    3    0.400896    0.027161    0.348566    11.00000    0.03320    0.04323 =
         0.03819    0.00264    0.00954   -0.00295
H1A   2    0.417770   -0.012658    0.419844    11.00000    0.05364
C1    1    0.304751    0.001993    0.270449    11.00000    0.03020    0.04364 =
         0.04551    0.00053    0.00916    0.00057
AFIX  43
H1    2    0.248033   -0.063810    0.278276    11.00000   -1.20000
AFIX   0
C2    1    0.303515    0.087538    0.178594    11.00000    0.03569    0.04178 =
         0.04176   -0.00002    0.00604    0.00187
AFIX  43
H2    2    0.246474    0.091737    0.111945    11.00000   -1.20000
AFIX   0
C3    1    0.402041    0.167031    0.201937    11.00000    0.03929    0.03813 =
         0.04175    0.00235    0.01588    0.00233
AFIX  43
H3    2    0.424145    0.235251    0.153482    11.00000   -1.20000
AFIX   0
C4    1    0.461862    0.129672    0.307356    11.00000    0.03398    0.03518 =
         0.04046   -0.00280    0.01467    0.00007
C5    1    0.565455    0.195242    0.368296    11.00000    0.03574    0.03700 =
         0.04426   -0.00240    0.01699   -0.00143
AFIX  43
H5    2    0.601361    0.261381    0.330928    11.00000   -1.20000
AFIX   0
N2    3    0.612850    0.171466    0.468629    11.00000    0.03321    0.04461 =
         0.03847   -0.00048    0.01131   -0.00257
C6    1    0.715675    0.250519    0.516844    11.00000    0.03316    0.04031 =
         0.03822    0.00257    0.01034   -0.00280
C7    1    0.802722    0.171731    0.502839    11.00000    0.04080    0.05168 =
         0.05617   -0.01504    0.01637   -0.00296
C8    1    0.900231    0.251334    0.553537    11.00000    0.03301    0.07263 =
         0.06522   -0.01135    0.01651    0.00102
AFIX  43
H8    2    0.959422    0.198269    0.543470    11.00000   -1.20000
AFIX   0
C9    1    0.915170    0.403496    0.617688    11.00000    0.03526    0.06251 =
         0.04760   -0.00646    0.00761   -0.01043
C10   1    0.827661    0.478049    0.632306    11.00000    0.04374    0.04711 =
         0.04238   -0.00595    0.00981   -0.00652
AFIX  43
H10   2    0.836103    0.582402    0.676958    11.00000   -1.20000
AFIX   0
C11   1    0.728088    0.403491    0.583120    11.00000    0.03837    0.04332 =
         0.03617    0.00083    0.01261    0.00062
C12   1    0.792121    0.002138    0.435454    11.00000    0.04992    0.08801 =
         0.11658   -0.05362    0.02128    0.00222
AFIX 137
H12A  2    0.861973   -0.045945    0.445615    11.00000   -1.50000
H12B  2    0.755528    0.032757    0.359784    11.00000   -1.50000
H12C  2    0.751978   -0.090549    0.457196    11.00000   -1.50000
AFIX   0
C13   1    1.023096    0.486967    0.671589    11.00000    0.04204    0.09643 =
         0.08388   -0.02157    0.01209   -0.01938
AFIX 137
H13A  2    1.060097    0.488794    0.621092    11.00000   -1.50000
H13B  2    1.063032    0.413756    0.734438    11.00000   -1.50000
H13C  2    1.015884    0.612274    0.694059    11.00000   -1.50000
AFIX   0
C14   1    0.635265    0.489931    0.600117    11.00000    0.04575    0.06170 =
         0.05877   -0.01428    0.01723    0.00346
AFIX 137
H14A  2    0.590999    0.550858    0.534032    11.00000   -1.50000
H14B  2    0.659955    0.580013    0.658087    11.00000   -1.50000
H14C  2    0.594474    0.395138    0.619286    11.00000   -1.50000
HKLF 4
REM  pymes-m in P2(1)/c
REM R1 =  0.0515 for   1346 Fo > 4sig(Fo)  and  0.1267 for all   2849 data
REM    152 parameters refined using      0 restraints
END
WGHT      0.0614      0.0000
REM Highest difference peak  0.157,  deepest hole -0.257,  1-sigma level  0.043
Q1    1   1.1002  0.3731  0.6719  11.00000  0.05    0.16
Q2    1   1.0239  0.5053  0.7549  11.00000  0.05    0.16
Q3    1   0.7175 -0.0432  0.3823  11.00000  0.05    0.14
Q4    1   0.5156  0.2010  0.1460  11.00000  0.05    0.13
Q5    1   0.5961  0.1045  0.5238  11.00000  0.05    0.12
Q6    1   1.0254  0.6213  0.6131  11.00000  0.05    0.12
Q7    1   0.5842  0.2072  0.6836  11.00000  0.05    0.11
Q8    1   0.5161  0.2342  0.4820  11.00000  0.05    0.11
Q9    1   0.5202  0.4957  0.6182  11.00000  0.05    0.11
Q10   1   0.6043  0.7418  0.6197  11.00000  0.05    0.11
Q11   1   0.4037  0.0975  0.4952  11.00000  0.05    0.11
Q12   1   1.0434  0.2583  0.5142  11.00000  0.05    0.11
Q13   1   0.4938 -0.1262  0.4654  11.00000  0.05    0.10
Q14   1   0.2678  0.0803 -0.0021  11.00000  0.05    0.10
Q15   1   0.2213 -0.0695  0.3759  11.00000  0.05    0.10
;
data_global
_journal_date_recd_electronic     2012-11-27
_journal_date_accepted     2012-12-12
_journal_name_full     'Acta Crystallographica, Section E'
_journal_year     2013
_journal_volume     69
_journal_issue      1
_journal_page_first     o113
_journal_page_last     o113
_journal_paper_category     QO
_journal_paper_doi     10.1107/S160053681205057X
_journal_coeditor_code     BT6872
_publ_contact_author_name     'Wolfgang Imhof'
_publ_contact_author_address
;
University Koblenz-Landau
Institute for Integrated Natural Sciences
Universit\"atsstrasse 1
56070 Koblenz
Germany
;
_publ_contact_author_email     'Imhof@uni-koblenz.de'
_publ_contact_author_fax     '++49-261-2872251'
_publ_contact_author_phone     '++49-261-2872259'
_publ_section_title
;
(<i>E</i>)-2,4,6-Trimethyl-<i>N</i>-[(1<i>H</i>-pyrrol-2-yl)methylidene]aniline
;
loop_
    _publ_author_name
    _publ_author_footnote
    _publ_author_address
    'Imhof, Wolfgang' .
;
University Koblenz-Landau
Institute for Integrated Natural Sciences
Universit\"atsstrasse 1
56070 Koblenz
Germany
;
