# Supplementary material for: (E)-2,4,6-Trimethyl-N-[(1H-pyrrol-2-yl)methyl­idene]aniline
Source: Acta Crystallogr Sect E Struct Rep Online. 2012 Dec 19;69(Pt 1):o113. doi: 10.1107/S160053681205057X (PMC3588225; doi:10.1107/S160053681205057X)
Supplement: Supplementary file 2 [file e-69-0o113-Isup2.hkl]

# 
# h,k,l, Fc-squared, Fo-squared, sigma(Fo-squared) and status flag 
# 
data_I
_shelx_title ' pymes-m in P2(1)/c' 
_shelx_refln_list_code          4 
_shelx_F_calc_maximum      136.27 
_exptl_crystal_F_000       456.00 
_reflns_d_resolution_high  0.7707 
 
loop_ 
 _symmetry_equiv_pos_as_xyz 
 'x, y, z' 
 '-x, y+1/2, -z+1/2' 
 '-x, -y, -z' 
 'x, -y-1/2, z-1/2' 
 
_cell_length_a    13.6739 
_cell_length_b     7.3086 
_cell_length_c    13.3880 
_cell_angle_alpha  90.000 
_cell_angle_beta  111.184 
_cell_angle_gamma  90.000 
 
_shelx_F_squared_multiplier     1.000 
 
loop_ 
 _refln_index_h 
 _refln_index_k 
 _refln_index_l 
 _refln_F_squared_calc 
 _refln_F_squared_meas 
 _refln_F_squared_sigma 
 _refln_observed_status 
   2   0   0      987.40      889.87     31.47 o 
   4   0   0      664.64      608.25     19.52 o 
   5   0   0     1151.19     1143.69     36.52 o 
   6   0   0     1400.69     1486.87     46.63 o 
   7   0   0      384.69      456.19     14.93 o 
   8   0   0      241.12      251.07      9.42 o 
   9   0   0      333.37      392.10     18.15 o 
  10   0   0     1176.27     1289.09     48.93 o 
  11   0   0      158.79      144.25      9.42 o 
  12   0   0       90.09       83.15      9.19 o 
  13   0   0       38.49       19.30      9.42 o 
  14   0   0       24.89        9.65      9.19 o 
  15   0   0        2.24        6.89     10.34 o 
  16   0   0       33.35       50.53     16.54 o 
   1   1   0     4002.30     3405.40     79.73 o 
   2   1   0      606.19      537.77     15.62 o 
   3   1   0       49.80       59.71      5.86 o 
   4   1   0      102.37      103.85      3.69 o 
   5   1   0       71.31       82.50      4.59 o 
   6   1   0        2.29        8.24      2.48 o 
   7   1   0      307.03      320.71     13.55 o 
   8   1   0        0.03        4.82      3.09 o 
   9   1   0      137.91      133.90      5.63 o 
  10   1   0      106.06       86.98      5.74 o 
  11   1   0        8.52       11.44      5.35 o 
  12   1   0      240.64      234.09     10.57 o 
  13   1   0       20.98       18.79      7.35 o 
  14   1   0        4.52        1.35      9.09 o 
  15   1   0        4.86        0.26     10.30 o 
  16   1   0        1.99        5.57     13.35 o 
   0   2   0     3188.62     2894.94     71.67 o 
   1   2   0      230.16      229.41      6.43 o 
   2   2   0      715.58      678.16     34.80 o 
   3   2   0      462.06      479.81     11.08 o 
   4   2   0       44.16       41.35      7.92 o 
   5   2   0      259.37      252.70      7.16 o 
   6   2   0      674.69      780.69     15.89 o 
   7   2   0       21.80       17.68      3.33 o 
   8   2   0        5.35        3.23      3.14 o 
   9   2   0       30.38       26.32      5.02 o 
  10   2   0        1.76        3.47      4.45 o 
  11   2   0       27.41       23.43      7.01 o 
  12   2   0        0.90       -2.65      5.82 o 
  13   2   0       36.00       36.91      6.28 o 
  14   2   0        3.01        4.57      8.08 o 
  15   2   0        4.00        2.14      9.71 o 
  16   2   0        0.78       -1.52     11.31 o 
   1   3   0      530.17      493.87     16.77 o 
   2   3   0      476.29      420.82     12.40 o 
   3   3   0      162.32      138.96     11.94 o 
   4   3   0        3.74        4.04      2.84 o 
   5   3   0       36.30       35.61      4.13 o 
   6   3   0      194.15      229.81      7.92 o 
   7   3   0       40.71       38.86      5.86 o 
   8   3   0       13.48       17.06      3.52 o 
   9   3   0       33.57       41.00      4.94 o 
  10   3   0       37.91       28.19      3.89 o 
  11   3   0      139.91      112.11      5.79 o 
  12   3   0        6.94        2.41      4.87 o 
  13   3   0        3.69        5.21      5.98 o 
  14   3   0        8.28        7.04      7.06 o 
  15   3   0        3.93        1.19     14.53 o 
   0   4   0      601.98      598.61     18.15 o 
   1   4   0       60.39       65.01      3.22 o 
   2   4   0      110.46      116.87     14.82 o 
   3   4   0       85.84       91.49     11.37 o 
   4   4   0       71.05       74.52      7.92 o 
   5   4   0       72.46       65.45     11.60 o 
   6   4   0       35.35       38.95      4.02 o 
   7   4   0       23.03       27.20      3.89 o 
   8   4   0        0.71        4.59      3.63 o 
   9   4   0        0.03       -1.09      3.92 o 
  10   4   0       72.92       65.53      5.44 o 
  11   4   0        2.02        4.12      5.75 o 
  12   4   0        0.42       -3.19      6.33 o 
  13   4   0       15.90        9.81      5.89 o 
  14   4   0        5.27        6.02     11.60 o 
  15   4   0       57.81       79.02     21.82 o 
   1   5   0       13.92       21.36      4.13 o 
   2   5   0       36.55       36.75      3.68 o 
   3   5   0        1.20        2.86      3.53 o 
   4   5   0        8.78        6.46      4.03 o 
   5   5   0       18.28       21.94      4.41 o 
   6   5   0      224.95      221.56      7.71 o 
   7   5   0        0.00       -0.70      3.64 o 
   8   5   0       13.77       16.45      3.79 o 
   9   5   0        5.85        1.12      3.73 o 
  10   5   0       31.27       26.08      5.44 o 
  11   5   0        1.64        5.83      5.11 o 
  12   5   0       17.94       25.02     10.12 o 
  13   5   0        1.10       -3.45     19.30 o 
  14   5   0        1.25       -2.76     21.13 o 
   0   6   0      180.15      174.11      8.27 o 
   1   6   0      160.54      169.29      5.97 o 
   2   6   0       39.65       42.72      4.59 o 
   3   6   0        7.41       12.17      5.05 o 
   4   6   0      121.83      126.57      5.74 o 
   5   6   0      849.11      829.68     85.22 o 
   6   6   0       25.90       27.23      4.38 o 
   7   6   0       22.69       22.62      4.38 o 
   8   6   0        0.84        4.80      4.38 o 
   9   6   0        2.03        4.27      5.75 o 
  10   6   0       10.59       14.49      5.75 o 
  11   6   0       29.85       36.72      8.59 o 
  12   6   0        2.28       -0.92     19.98 o 
   1   7   0        0.69       -1.61      6.66 o 
   2   7   0        0.00        0.69      4.59 o 
   3   7   0        0.50        1.38      4.59 o 
   4   7   0      111.63      123.58      7.35 o 
   5   7   0       24.13       26.88      5.05 o 
   6   7   0        7.97       10.34      5.74 o 
   7   7   0      108.62       98.31      6.66 o 
   8   7   0       29.13       39.96      6.60 o 
   9   7   0        4.69        6.65      7.93 o 
  10   7   0        1.13       16.77     19.30 o 
  11   7   0        1.28        8.27     20.44 o 
   0   8   0       31.81       33.31     10.11 o 
   1   8   0        1.60        1.15      6.20 o 
   2   8   0        6.90        9.19      7.35 o 
   3   8   0        2.55        0.92      5.97 o 
   4   8   0       14.81       13.78      6.20 o 
   5   8   0       54.41       60.64      7.35 o 
   6   8   0       10.40       11.49      9.42 o 
   7   8   0        0.23        5.05     17.23 o 
   8   8   0        0.33        9.42     18.84 o 
   1   9   0        0.61       -3.68     11.94 o 
   2   9   0       11.96       13.78      9.88 o 
   3   9   0       34.87       27.56      9.65 o 
   4   9   0       27.56       41.12     17.46 o 
   5   9   0       24.09       16.08     18.15 o 
 -16   1   1        0.09        0.05      8.20 o 
 -15   1   1       71.46       89.02      7.91 o 
 -14   1   1       20.45       22.87      7.28 o 
 -13   1   1       21.60       21.32      5.62 o 
 -12   1   1       43.37       32.39      4.55 o 
 -11   1   1      776.94      842.91     40.89 o 
 -10   1   1       18.22       18.15      4.48 o 
  -9   1   1      171.32      167.37      8.04 o 
  -8   1   1      508.10      521.21     14.02 o 
  -7   1   1      257.62      276.96      7.23 o 
  -6   1   1        8.04        5.80      2.37 o 
  -5   1   1       70.36       64.53      2.42 o 
  -4   1   1      443.46      435.03     15.16 o 
  -3   1   1     2471.47     2240.06     99.00 o 
  -2   1   1     2510.82     2305.07     55.82 o 
  -1   1   1     1460.09     1171.13     67.53 o 
   0   1   1      191.87      155.78      7.12 o 
   1   1   1      423.95      372.50     11.83 o 
   2   1   1     2561.88     2391.03     62.02 o 
   3   1   1      260.39      223.04      6.37 o 
   4   1   1      416.98      397.64     12.98 o 
   5   1   1     2291.27     2506.12     57.99 o 
   6   1   1      425.71      436.73      9.12 o 
   7   1   1       13.46       10.91      3.26 o 
   8   1   1      146.90      155.92      5.42 o 
   9   1   1        1.46       -0.09      4.38 o 
  10   1   1      407.03      411.74     13.96 o 
  11   1   1       27.00       14.19      4.95 o 
  12   1   1      321.82      280.68     11.35 o 
  13   1   1       30.26       25.43      7.14 o 
  14   1   1        0.58       -5.65      9.38 o 
  15   1   1       13.54       23.39     10.05 o 
  16   1   1        0.79       -0.91     14.12 o 
 -16   2   1        6.27        6.33     10.47 o 
 -15   2   1       41.31       46.17     11.14 o 
 -14   2   1       14.55       18.68      6.46 o 
 -13   2   1       67.45       55.94      6.43 o 
 -12   2   1        0.72       -1.48      4.74 o 
 -11   2   1       25.39       25.15      3.98 o 
 -10   2   1        1.33        0.11      4.51 o 
  -9   2   1        0.79        5.20      3.33 o 
  -8   2   1      176.94      168.72     13.90 o 
  -7   2   1       40.72       33.65      4.48 o 
  -6   2   1     1443.38     1659.54     35.72 o 
  -5   2   1       71.18       66.61      2.70 o 
  -4   2   1      225.61      236.89      7.24 o 
  -3   2   1        2.62        0.80      1.46 o 
  -2   2   1     1166.97     1058.06     39.39 o 
  -1   2   1     2213.05     1971.43     40.62 o 
   0   2   1     6669.69     6144.08    111.29 o 
   1   2   1      585.04      545.97     11.05 o 
   2   2   1       52.03       49.40      4.82 o 
   3   2   1      124.27      104.20      3.45 o 
   4   2   1      553.26      573.72     13.20 o 
   5   2   1      157.96      192.36      4.94 o 
   6   2   1        1.53        5.61      3.78 o 
   7   2   1      130.04      124.45      4.45 o 
   8   2   1       13.84       29.54      6.78 o 
   9   2   1      103.36      104.67      5.00 o 
  10   2   1      140.74      137.95     10.57 o 
  11   2   1       72.30       64.61      6.05 o 
  12   2   1       19.47       19.07      5.79 o 
  13   2   1        9.19       10.20      6.83 o 
  14   2   1        8.77        9.29      8.05 o 
  15   2   1        9.02        7.63     10.46 o 
 -16   3   1       20.54       35.14     19.98 o 
 -15   3   1        5.83        5.40      9.45 o 
 -14   3   1        2.96        4.23      8.27 o 
 -13   3   1        0.27        3.37      5.61 o 
 -12   3   1       20.28       17.11      5.17 o 
 -11   3   1      133.61      136.91     16.42 o 
 -10   3   1       30.67       18.59      5.74 o 
  -9   3   1       95.68       90.90      7.92 o 
  -8   3   1      144.83      140.42      4.46 o 
  -7   3   1       29.89       35.67      2.81 o 
  -6   3   1       39.41       50.27      2.91 o 
  -5   3   1      718.99      763.34     16.97 o 
  -4   3   1      105.91      118.03      6.43 o 
  -3   3   1        6.01        0.49      3.10 o 
  -2   3   1        1.02       -0.46      2.76 o 
  -1   3   1       40.00       51.45      2.76 o 
   0   3   1      826.85      788.48     17.80 o 
   1   3   1       41.64       37.21      2.84 o 
   2   3   1      295.27      308.20      6.89 o 
   3   3   1        5.11        7.36      4.02 o 
   4   3   1      850.96      864.84     18.84 o 
   5   3   1       39.38       50.78      7.70 o 
   6   3   1      252.71      259.08      7.03 o 
   7   3   1        5.68        8.20      3.81 o 
   8   3   1       84.07       83.95      4.64 o 
   9   3   1       15.10       16.94      4.19 o 
  10   3   1      157.69      166.10     11.03 o 
  11   3   1       41.48       23.48      5.19 o 
  12   3   1       12.49       12.29      5.68 o 
  13   3   1        0.00       -2.24      7.22 o 
  14   3   1       30.50       31.25      8.11 o 
  15   3   1       13.46       20.19     16.47 o 
 -15   4   1        6.54        4.59     28.25 o 
 -14   4   1        5.86        0.05      9.94 o 
 -13   4   1        7.35        7.30      6.93 o 
 -12   4   1        1.22       -4.86      5.17 o 
 -11   4   1       15.21       12.86      4.79 o 
 -10   4   1        6.86        3.90      2.98 o 
  -9   4   1      109.24      102.26      7.81 o 
  -8   4   1       17.38       16.98      2.68 o 
  -7   4   1      130.92      127.00     15.50 o 
  -6   4   1      243.88      258.60     12.86 o 
  -5   4   1       77.47       74.63      3.07 o 
  -4   4   1      160.63      150.17     13.67 o 
  -3   4   1      476.89      502.36     10.34 o 
  -2   4   1      410.33      448.84      8.96 o 
  -1   4   1     1410.82     1513.74     32.16 o 
   0   4   1       53.65       61.18      8.96 o 
   1   4   1      126.92      145.76      5.51 o 
   2   4   1        5.01        4.40      6.89 o 
   3   4   1       66.23       64.21      3.41 o 
   4   4   1      321.75      313.17     18.95 o 
   5   4   1      124.25      116.55     13.09 o 
   6   4   1       18.95       18.64      3.79 o 
   7   4   1       38.29       36.20      5.17 o 
   8   4   1       33.27       40.32      5.19 o 
   9   4   1        0.51        2.95      4.25 o 
  10   4   1       76.56       63.81      5.68 o 
  11   4   1        0.76        1.44      4.86 o 
  12   4   1        9.61       11.83      9.06 o 
  13   4   1        0.30       -2.45      7.19 o 
  14   4   1        0.01       -4.66     11.05 o 
 -14   5   1       11.35        9.65     21.13 o 
 -13   5   1       33.41       49.85     20.21 o 
 -12   5   1        3.24        3.97      7.87 o 
 -11   5   1       14.69       17.20      4.84 o 
 -10   5   1       37.40       35.20      4.25 o 
  -9   5   1        7.44        7.90      4.59 o 
  -8   5   1      162.59      158.76     17.57 o 
  -7   5   1      123.72      124.98      6.32 o 
  -6   5   1      235.63      240.12     27.68 o 
  -5   5   1        0.05        2.88      3.47 o 
  -4   5   1       83.55       88.44      4.36 o 
  -3   5   1        4.04        6.20      3.45 o 
  -2   5   1       52.97       54.44      4.59 o 
  -1   5   1       27.26       27.56      4.13 o 
   0   5   1      442.40      429.31     13.09 o 
   1   5   1       16.92       18.11      3.72 o 
   2   5   1       50.61       44.71      9.19 o 
   3   5   1        5.86       10.50      4.09 o 
   4   5   1      158.30      157.15      5.26 o 
   5   5   1        9.06        9.52      3.96 o 
   6   5   1       93.14       92.30      8.84 o 
   7   5   1       36.86       37.73      4.46 o 
   8   5   1        5.68        5.86      4.22 o 
   9   5   1       23.91       22.87      5.08 o 
  10   5   1       64.34       63.98      6.31 o 
  11   5   1        5.06        0.46      6.95 o 
  12   5   1       11.86       14.24     10.74 o 
  13   5   1       18.27       17.55     11.81 o 
 -13   6   1        0.32       -2.76     21.82 o 
 -12   6   1        0.01      -19.75     19.75 o 
 -11   6   1        4.94       -0.69     17.69 o 
 -10   6   1        2.59        3.81      4.08 o 
  -9   6   1        7.32        7.54      4.02 o 
  -8   6   1        1.45        3.54      3.86 o 
  -7   6   1        1.65        2.76      5.51 o 
  -6   6   1        5.72        6.43      3.90 o 
  -5   6   1        2.11        2.30      4.13 o 
  -4   6   1       35.66       38.59      5.05 o 
  -3   6   1        0.00        1.15      4.13 o 
  -2   6   1        0.15        7.81      4.13 o 
  -1   6   1        2.78        2.07      4.82 o 
   0   6   1       17.51       23.66      4.13 o 
   1   6   1        0.16        2.76      4.59 o 
   2   6   1        2.60        4.13      4.36 o 
   3   6   1        7.08        8.92      4.16 o 
   4   6   1       42.32       40.90      6.66 o 
   5   6   1      278.05      280.56     25.04 o 
   6   6   1       19.05        9.30      4.71 o 
   7   6   1       14.71       15.66      4.68 o 
   8   6   1        7.14       11.75      6.15 o 
   9   6   1        3.97        6.11      5.57 o 
  10   6   1        5.16       18.83      9.60 o 
  11   6   1       15.44       19.41     10.19 o 
  12   6   1       17.40       12.17     20.67 o 
 -11   7   1        2.92       -3.22     19.98 o 
 -10   7   1        4.86       19.98     18.38 o 
  -9   7   1        0.04       17.00     24.35 o 
  -8   7   1        2.32        2.07      5.51 o 
  -7   7   1        1.40       -1.61      4.36 o 
  -6   7   1        9.39       12.40      4.59 o 
  -5   7   1       70.86       65.69      5.05 o 
  -4   7   1       18.02       19.07      4.59 o 
  -3   7   1       35.70       33.54      5.05 o 
  -2   7   1        2.43        4.59      5.05 o 
  -1   7   1        6.53        4.13      5.28 o 
   0   7   1       12.28       14.47      5.97 o 
   1   7   1        4.25        1.15      5.28 o 
   2   7   1       61.58       61.33      6.20 o 
   3   7   1       25.88       25.96      5.28 o 
   4   7   1        0.07       -2.07      5.51 o 
   5   7   1        9.30        8.21      5.75 o 
   6   7   1       36.41       35.43      6.57 o 
   7   7   1        0.15        2.43      5.66 o 
   8   7   1        0.01       -6.24      9.30 o 
   9   7   1        1.78       -0.28      9.73 o 
  10   7   1       17.80       19.52     19.52 o 
  -9   8   1        7.12       -0.69     19.98 o 
  -8   8   1        6.24        7.35     18.84 o 
  -7   8   1        4.50       22.74     17.23 o 
  -6   8   1        2.85      -17.00     26.19 o 
  -5   8   1       36.23       44.10      9.65 o 
  -4   8   1       38.46       35.60      5.97 o 
  -3   8   1        0.35       -4.36      5.97 o 
  -2   8   1        3.71       -0.23      7.12 o 
  -1   8   1       21.24       21.13      7.12 o 
   0   8   1        7.66       10.34      7.12 o 
   1   8   1        1.01        1.84      6.43 o 
   2   8   1       14.30       19.30      6.89 o 
   3   8   1        5.06        2.76      6.66 o 
   4   8   1        8.11        6.43      7.58 o 
   5   8   1       81.90       87.06      9.42 o 
   6   8   1        1.52       -2.30     10.11 o 
   7   8   1       10.13       17.46     17.92 o 
   8   8   1        2.84       14.47     19.07 o 
  -5   9   1        2.46        5.97     19.75 o 
  -4   9   1        0.33       -5.05     18.61 o 
  -3   9   1        0.16        8.04     17.69 o 
  -2   9   1        5.08       -0.23      9.42 o 
  -1   9   1        0.06        0.92     11.71 o 
   0   9   1       17.09       10.80     10.11 o 
   1   9   1        0.19       -1.61      9.65 o 
   2   9   1        1.89       -1.15      8.04 o 
   3   9   1        6.81       10.11     10.57 o 
   4   9   1        8.29        9.42     17.00 o 
 -17   0   2        0.84        0.00     15.85 o 
 -16   0   2        0.46       -0.46     10.80 o 
 -15   0   2        0.09        1.61      8.96 o 
 -14   0   2       59.75       58.80      8.27 o 
 -13   0   2      382.81      401.06     17.46 o 
 -12   0   2       95.24       98.08      7.12 o 
 -11   0   2      448.42      487.20     17.69 o 
 -10   0   2     1426.93     1547.97     50.99 o 
  -9   0   2       47.33       55.82      4.82 o 
  -8   0   2      494.00      546.46     21.36 o 
  -7   0   2      104.67      110.03      5.05 o 
  -6   0   2       37.20       38.82      3.22 o 
  -5   0   2     1234.51     1276.46     40.66 o 
  -4   0   2      729.27      698.53     20.21 o 
  -2   0   2     5001.75     4242.84    125.42 o 
  -1   0   2       60.32       53.52      3.68 o 
   1   0   2     4349.87     4068.95    108.19 o 
   2   0   2      981.90     1003.80     29.40 o 
   3   0   2        3.53        4.59      3.22 o 
   4   0   2        0.36       -3.45      3.45 o 
   5   0   2       34.96       25.04      4.59 o 
   6   0   2      548.17      576.32     20.21 o 
   7   0   2     1042.09     1100.51     36.29 o 
   8   0   2       15.98       18.61      5.28 o 
   9   0   2       24.04       19.30      5.97 o 
  10   0   2      369.06      352.59     17.00 o 
  11   0   2      104.46       99.92      8.50 o 
  12   0   2        2.09        3.22      9.65 o 
  13   0   2        9.75        6.66     13.32 o 
  14   0   2       17.27       15.39     14.93 o 
  15   0   2       15.47       18.38     17.00 o 
 -17   1   2       19.32       16.67     11.67 o 
 -16   1   2        1.91       -1.10      8.98 o 
 -15   1   2        1.35        2.17      6.50 o 
 -14   1   2        1.60        7.33      5.84 o 
 -13   1   2        0.01        5.05      4.71 o 
 -12   1   2       27.97       21.05      5.24 o 
 -11   1   2      432.94      453.06     25.15 o 
 -10   1   2        2.56        1.47      3.33 o 
  -9   1   2      360.59      387.56     12.98 o 
  -8   1   2      130.70      131.80     11.49 o 
  -7   1   2      178.04      174.95      9.07 o 
  -6   1   2      120.66      153.76      5.28 o 
  -5   1   2      385.38      374.60     12.17 o 
  -4   1   2        4.64       -3.90      3.90 o 
  -3   1   2     1370.03     1297.22     30.68 o 
  -2   1   2     2553.01     2378.15     81.66 o 
  -1   1   2    14347.63    12390.24    336.15 o 
   0   1   2      492.60      472.22     19.07 o 
   1   1   2     1036.40     1007.36     28.48 o 
   2   1   2       25.59       26.70      2.83 o 
   3   1   2       26.39       31.34      2.76 o 
   4   1   2        0.05       -3.91      5.40 o 
   5   1   2      916.82     1085.64     22.49 o 
   6   1   2       24.86       28.58      4.59 o 
   7   1   2       21.70       16.22      3.49 o 
   8   1   2       20.48       11.08      4.08 o 
   9   1   2       10.91       13.24      4.76 o 
  10   1   2      335.22      331.56     32.62 o 
  11   1   2      143.20      127.47      7.88 o 
  12   1   2        5.42        2.32      7.49 o 
  13   1   2        2.35        0.40      7.55 o 
  14   1   2        0.09        3.51      8.70 o 
  15   1   2        0.58        9.92     14.23 o 
 -16   2   2        4.24        4.20     12.26 o 
 -15   2   2       51.93       55.27      8.28 o 
 -14   2   2       15.35       18.47      5.28 o 
 -13   2   2       27.84       28.53      4.84 o 
 -12   2   2       64.35       68.50      4.96 o 
 -11   2   2       51.97       41.97      3.81 o 
 -10   2   2       30.07       35.87      6.66 o 
  -9   2   2      171.20      189.36     10.22 o 
  -8   2   2       98.92       94.58      5.74 o 
  -7   2   2        0.43       -3.99      4.59 o 
  -6   2   2       93.44      118.62      4.94 o 
  -5   2   2     1523.10     1465.82     41.81 o 
  -4   2   2      982.47      924.03     18.58 o 
  -3   2   2     4859.05     4656.76     87.75 o 
  -2   2   2     4943.89     4265.08    178.71 o 
  -1   2   2     1806.67     1642.58     35.26 o 
   0   2   2     2639.30     2543.12     52.62 o 
   1   2   2      334.41      279.43      6.46 o 
   2   2   2     1204.99     1171.44     24.56 o 
   3   2   2      138.31      124.56      3.73 o 
   4   2   2     1073.81     1130.29     24.57 o 
   5   2   2       29.96       35.79      3.36 o 
   6   2   2       11.99        7.12      3.25 o 
   7   2   2      462.43      448.29     15.73 o 
   8   2   2      252.16      257.17     20.79 o 
   9   2   2        0.35       -0.90      4.47 o 
  10   2   2      464.66      406.98     14.29 o 
  11   2   2       84.16       95.95      6.00 o 
  12   2   2        6.39        4.48      6.17 o 
  13   2   2        1.64        4.75      9.01 o 
  14   2   2        2.69        0.55      9.80 o 
  15   2   2        3.28        2.54     14.55 o 
 -16   3   2       17.64       13.09     27.10 o 
 -15   3   2       38.69       44.82     10.82 o 
 -14   3   2       20.01       20.50      5.41 o 
 -13   3   2        0.21        1.67      4.96 o 
 -12   3   2        4.46        2.61      3.90 o 
 -11   3   2        4.48        6.43      4.59 o 
 -10   3   2        1.36        3.68      3.23 o 
  -9   3   2        3.46        5.25      3.68 o 
  -8   3   2       34.19       40.10      3.68 o 
  -7   3   2      220.73      263.52      8.84 o 
  -6   3   2       20.67       26.00      3.33 o 
  -5   3   2       70.43       70.86      4.25 o 
  -4   3   2        7.55        8.27      1.38 o 
  -3   3   2      141.32      133.46      3.68 o 
  -2   3   2      743.60      785.65     17.50 o 
  -1   3   2        1.74       -5.04      7.01 o 
   0   3   2      478.40      552.21     31.24 o 
   1   3   2       87.87       91.50      3.47 o 
   2   3   2        5.92        9.93      2.75 o 
   3   3   2       27.38       26.82      3.07 o 
   4   3   2       64.05       78.30      3.49 o 
   5   3   2      102.02      115.25      9.19 o 
   6   3   2        9.30       15.28      4.61 o 
   7   3   2       19.52       19.30      4.06 o 
   8   3   2       44.41       41.36      5.68 o 
   9   3   2       51.29       41.96      5.61 o 
  10   3   2        4.48        5.09      4.86 o 
  11   3   2       17.34       13.05      6.29 o 
  12   3   2       35.30       26.81      8.07 o 
  13   3   2        0.17        0.73     10.24 o 
  14   3   2        7.48        7.79     11.64 o 
 -15   4   2       13.31       14.70     19.75 o 
 -14   4   2        0.01        2.45      8.42 o 
 -13   4   2       12.69       14.62      5.56 o 
 -12   4   2        0.34        3.19      4.45 o 
 -11   4   2       12.19        5.98      3.73 o 
 -10   4   2        1.12        2.90      3.26 o 
  -9   4   2       97.61       95.16     11.94 o 
  -8   4   2       75.86       72.61      2.98 o 
  -7   4   2       36.65       41.02      3.26 o 
  -6   4   2       99.28      123.81     10.80 o 
  -5   4   2      175.63      152.98      5.74 o 
  -4   4   2        1.51       -2.07      2.30 o 
  -3   4   2      216.43      265.31      6.43 o 
  -2   4   2      290.84      269.90      6.20 o 
  -1   4   2      172.95      169.12     18.38 o 
   0   4   2       80.79       66.90      5.40 o 
   1   4   2       65.53       57.35      3.75 o 
   2   4   2      113.10      111.75      4.12 o 
   3   4   2        4.82        5.87      3.47 o 
   4   4   2        0.39        4.99      3.73 o 
   5   4   2      711.56      762.92     22.40 o 
   6   4   2        0.00       -3.86      3.86 o 
   7   4   2       58.62       57.77      4.46 o 
   8   4   2       58.16       47.71      5.95 o 
   9   4   2        5.17       -0.82      4.77 o 
  10   4   2        6.47        3.79      6.41 o 
  11   4   2       44.41       49.59      9.25 o 
  12   4   2       41.02       42.40      8.27 o 
  13   4   2        2.80        6.87      8.44 o 
  14   4   2        3.71        2.27     12.19 o 
 -14   5   2        0.65        1.84     29.63 o 
 -13   5   2        0.90       -8.96     19.75 o 
 -12   5   2        3.45        0.84      4.73 o 
 -11   5   2       38.21       39.63      3.69 o 
 -10   5   2        5.11        4.58      2.98 o 
  -9   5   2        0.12        1.41      2.48 o 
  -8   5   2        1.01       -1.87      1.87 o 
  -7   5   2        0.06       -0.46      2.30 o 
  -6   5   2       49.56       51.45      2.76 o 
  -5   5   2       61.39       62.48      2.99 o 
  -4   5   2      439.44      446.08     12.17 o 
  -3   5   2      125.69      129.32      4.36 o 
  -2   5   2       32.97       31.93      3.68 o 
  -1   5   2        9.75       12.86      3.68 o 
   0   5   2       91.40      113.17     12.63 o 
   1   5   2       27.68       24.89      3.96 o 
   2   5   2       44.45       51.15      4.48 o 
   3   5   2       14.67        9.91      5.40 o 
   4   5   2      200.35      178.95     19.07 o 
   5   5   2      106.19       97.20      5.28 o 
   6   5   2      194.30      191.42      8.61 o 
   7   5   2        1.83        1.89      5.10 o 
   8   5   2       19.35       20.32      6.47 o 
   9   5   2        9.56        9.69      5.42 o 
  10   5   2       17.07       13.34      6.41 o 
  11   5   2       46.30       53.44      7.71 o 
  12   5   2       33.45       27.27     12.25 o 
  13   5   2        3.63        8.45     10.22 o 
 -13   6   2        2.94       -3.45     21.59 o 
 -12   6   2        3.09       -7.12     19.30 o 
 -11   6   2        0.05      -17.46     17.46 o 
 -10   6   2        3.17       10.11     22.51 o 
  -9   6   2        1.50        0.92      2.07 o 
  -8   6   2        0.19       -0.92      2.30 o 
  -7   6   2      348.70      358.80      9.88 o 
  -6   6   2       23.27       19.98      2.99 o 
  -5   6   2      430.65      417.14     11.71 o 
  -4   6   2        7.98        6.43      3.45 o 
  -3   6   2        2.21        0.92      4.36 o 
  -2   6   2       15.11       11.94      3.90 o 
  -1   6   2        4.21        0.92      3.90 o 
   0   6   2       21.25       23.66      4.13 o 
   1   6   2        0.43        1.08      4.07 o 
   2   6   2       25.31       26.48      6.55 o 
   3   6   2       96.24       86.85     16.19 o 
   4   6   2       17.72        7.29      4.74 o 
   5   6   2        6.58        5.35      4.90 o 
   6   6   2       27.24       26.31      5.03 o 
   7   6   2        7.21        3.73      5.41 o 
   8   6   2        0.53        2.43      5.66 o 
   9   6   2        4.37       10.10      8.22 o 
  10   6   2        3.08       -0.61     10.76 o 
  11   6   2        0.30      -10.44     11.92 o 
 -11   7   2        1.60       -3.90     20.67 o 
 -10   7   2        6.00        0.00     18.15 o 
  -9   7   2        1.66       -5.28     25.73 o 
  -8   7   2        7.52       -2.99     17.92 o 
  -7   7   2       39.44       38.36      3.45 o 
  -6   7   2      455.08      496.62     14.70 o 
  -5   7   2        0.55        1.84      3.90 o 
  -4   7   2       54.81       45.25      4.59 o 
  -3   7   2        4.56        3.45      5.51 o 
  -2   7   2        4.77       10.34      5.05 o 
  -1   7   2        3.96        8.73      5.97 o 
   0   7   2       70.94       68.68      5.28 o 
   1   7   2       10.95        6.43      5.28 o 
   2   7   2       19.58       17.92      6.20 o 
   3   7   2      116.87      113.05      8.84 o 
   4   7   2       62.30       58.05     15.73 o 
   5   7   2       50.82       43.75      6.56 o 
   6   7   2        9.53       15.47      7.78 o 
   7   7   2        0.11        3.06      7.22 o 
   8   7   2        0.53       -5.22      8.45 o 
   9   7   2        1.64        3.03     10.93 o 
  10   7   2       32.76       39.51     20.21 o 
  -9   8   2        0.09       -3.22     19.98 o 
  -8   8   2        1.08        6.43     20.90 o 
  -7   8   2        0.24        1.38     19.75 o 
  -6   8   2        0.02      -13.55     26.19 o 
  -5   8   2       15.72       14.70      7.81 o 
  -4   8   2        6.21        3.68      5.51 o 
  -3   8   2       15.09       21.82      6.20 o 
  -2   8   2        8.97       16.77      6.89 o 
  -1   8   2       13.83       12.17      5.74 o 
   0   8   2        1.75        0.46      7.58 o 
   1   8   2       63.06       53.29      6.66 o 
   2   8   2       51.74       55.82      6.89 o 
   3   8   2       38.42       34.91      7.35 o 
   4   8   2        8.19        9.88      7.58 o 
   5   8   2        0.11       -3.68     10.57 o 
   6   8   2       26.92       20.67     24.12 o 
   7   8   2        3.98       14.70     18.15 o 
  -5   9   2       19.58       24.81     20.21 o 
  -4   9   2        3.13        1.15     26.88 o 
  -3   9   2        0.52      -14.93     25.50 o 
  -2   9   2        0.01       -2.99     12.40 o 
  -1   9   2        3.33        8.50      9.19 o 
   0   9   2        0.96        5.05      9.65 o 
   1   9   2        0.63        0.69      9.88 o 
   2   9   2        2.50        7.35     11.94 o 
   3   9   2       13.70       23.66     12.40 o 
   4   9   2        1.16       11.03     16.54 o 
 -17   1   3        1.20        1.53     12.07 o 
 -16   1   3        3.03        1.82      7.09 o 
 -15   1   3       15.62       11.79      6.54 o 
 -14   1   3       43.57       42.79     11.03 o 
 -13   1   3       19.82       19.78      5.46 o 
 -12   1   3        5.92        5.50      4.50 o 
 -11   1   3      157.64      183.77      6.58 o 
 -10   1   3       20.49       20.59      4.19 o 
  -9   1   3      121.58      121.53      5.97 o 
  -8   1   3       24.70       25.16      3.90 o 
  -7   1   3       27.98       27.56      2.42 o 
  -6   1   3      546.95      524.29     12.90 o 
  -5   1   3      199.51      217.90      5.35 o 
  -4   1   3       63.57       47.37      2.75 o 
  -3   1   3       71.73       73.10      9.07 o 
  -2   1   3     1185.78     1141.47     24.50 o 
  -1   1   3    18568.19    16353.48    415.13 o 
   0   1   3     2758.93     2570.17     49.57 o 
   1   1   3      834.73      802.82     37.79 o 
   2   1   3       12.07        7.91      2.51 o 
   3   1   3      126.53      115.48      9.65 o 
   4   1   3       38.32       52.16      3.57 o 
   5   1   3       45.29       50.05      3.63 o 
   6   1   3      287.95      336.68     11.03 o 
   7   1   3       87.69      118.63      7.01 o 
   8   1   3        4.02        3.88      5.35 o 
   9   1   3        2.25        8.82      5.17 o 
  10   1   3      170.86      164.39      8.27 o 
  11   1   3        0.04        1.28      6.24 o 
  12   1   3        2.74        7.79      6.82 o 
  13   1   3        4.12       14.79     10.71 o 
  14   1   3       14.97       20.21     12.08 o 
  15   1   3       21.35       36.18     13.31 o 
 -17   2   3        5.94        9.65     17.69 o 
 -16   2   3       29.98       36.62     11.10 o 
 -15   2   3        0.95        4.25      7.31 o 
 -14   2   3       20.91       24.23      6.17 o 
 -13   2   3       16.75       20.91      4.64 o 
 -12   2   3       11.78        7.26      4.16 o 
 -11   2   3        4.31        1.08      3.61 o 
 -10   2   3      228.72      243.45      8.11 o 
  -9   2   3      119.76      120.96      4.28 o 
  -8   2   3      254.22      268.78      8.11 o 
  -7   2   3        3.16        0.07      1.86 o 
  -6   2   3      902.19     1028.23     22.72 o 
  -5   2   3        4.12       14.01      5.28 o 
  -4   2   3      320.73      304.36      9.42 o 
  -3   2   3      177.38      182.69     10.34 o 
  -2   2   3      492.10      419.86      9.80 o 
  -1   2   3        0.02       -1.79      1.79 o 
   0   2   3      601.01      531.77     22.74 o 
   1   2   3       82.31       71.96      5.40 o 
   2   2   3       10.70       15.08      2.99 o 
   3   2   3      433.79      402.72     10.10 o 
   4   2   3      306.85      329.33      8.39 o 
   5   2   3        7.13       -0.36      3.74 o 
   6   2   3        1.32        3.29      4.59 o 
   7   2   3        2.99       -4.30      4.30 o 
   8   2   3       30.22       27.21      4.86 o 
   9   2   3        3.69        0.74     11.03 o 
  10   2   3      113.56       82.82      6.78 o 
  11   2   3       85.13       80.23      6.83 o 
  12   2   3        9.11        0.98      8.44 o 
  13   2   3        0.41        3.67     11.03 o 
  14   2   3        2.83       14.50     12.13 o 
 -16   3   3       23.18       25.73     26.19 o 
 -15   3   3       54.05       63.10      8.09 o 
 -14   3   3       53.93       63.80      8.96 o 
 -13   3   3       57.94       65.20      5.06 o 
 -12   3   3        8.46        2.67      3.75 o 
 -11   3   3      196.73      211.59      7.37 o 
 -10   3   3      392.00      400.25     26.30 o 
  -9   3   3      246.95      256.80      7.78 o 
  -8   3   3      210.45      207.33      5.52 o 
  -7   3   3      450.49      503.59     28.14 o 
  -6   3   3      557.89      599.52     17.46 o 
  -5   3   3     1130.36     1095.45     38.13 o 
  -4   3   3     1357.47     1414.05     39.05 o 
  -3   3   3     1996.02     1893.74     45.02 o 
  -2   3   3      994.22     1066.38     22.22 o 
  -1   3   3     1006.29     1045.86     20.61 o 
   0   3   3      180.73      194.58      5.10 o 
   1   3   3       44.72       30.69      4.94 o 
   2   3   3        9.30       12.42      3.53 o 
   3   3   3      138.59      138.07      4.58 o 
   4   3   3      103.92      103.25      4.71 o 
   5   3   3        0.24        3.09      3.96 o 
   6   3   3      128.89      117.45      5.91 o 
   7   3   3       57.47       64.17      5.97 o 
   8   3   3        2.82        3.55      5.52 o 
   9   3   3      139.22      116.21      5.93 o 
  10   3   3      240.96      231.68      9.94 o 
  11   3   3       41.86       43.19      6.41 o 
  12   3   3        2.50        3.00      9.53 o 
  13   3   3        0.42       -0.27      9.15 o 
  14   3   3        0.05       -7.47     15.23 o 
 -15   4   3        0.02        6.89     20.21 o 
 -14   4   3        0.61        0.01      6.47 o 
 -13   4   3       26.42       23.44      4.29 o 
 -12   4   3        3.78        1.47      3.45 o 
 -11   4   3      160.33      165.62      5.79 o 
 -10   4   3        0.08       -0.04      1.86 o 
  -9   4   3        5.79       10.11      9.19 o 
  -8   4   3        1.24        9.19      7.58 o 
  -7   4   3       44.94       31.93      7.12 o 
  -6   4   3        3.72        6.43      7.12 o 
  -5   4   3       36.59       37.67      1.38 o 
  -4   4   3      131.21      104.06      3.45 o 
  -3   4   3      463.85      473.19     11.49 o 
  -2   4   3        0.36        0.21      8.15 o 
  -1   4   3      167.46      183.73      5.10 o 
   0   4   3       65.60       75.81      3.56 o 
   1   4   3        0.67        1.61      3.64 o 
   2   4   3      137.54      143.90      5.02 o 
   3   4   3      240.16      253.12      6.54 o 
   4   4   3       48.78       56.10      4.30 o 
   5   4   3        0.49        2.29      4.46 o 
   6   4   3       52.54       48.95      4.84 o 
   7   4   3       72.45       75.38      5.85 o 
   8   4   3       27.70       24.87      5.35 o 
   9   4   3       31.21       32.50      5.36 o 
  10   4   3        6.28       11.48      7.05 o 
  11   4   3       24.15       25.20      8.38 o 
  12   4   3       12.32       10.39     11.92 o 
  13   4   3        5.39       20.66     17.38 o 
 -14   5   3        0.07       -0.92     20.90 o 
 -13   5   3       21.67       11.03     19.52 o 
 -12   5   3       22.40       12.17     24.35 o 
 -11   5   3       53.58       56.97     11.03 o 
 -10   5   3        5.61       12.63     10.34 o 
  -9   5   3       34.31       25.04     13.32 o 
  -8   5   3       48.18       44.33     10.11 o 
  -7   5   3        7.60       -2.30      9.19 o 
  -6   5   3      247.22      260.48      7.35 o 
  -5   5   3       26.37       25.73      2.30 o 
  -4   5   3       45.53       42.50      2.99 o 
  -3   5   3       33.68       27.10      3.45 o 
  -2   5   3       48.38       46.40      3.45 o 
  -1   5   3      152.80      141.37     16.19 o 
   0   5   3        0.87        6.07      4.17 o 
   1   5   3        8.09       11.47      3.96 o 
   2   5   3       96.50       88.56      5.05 o 
   3   5   3       85.94       98.53      5.03 o 
   4   5   3       98.05       97.63      5.74 o 
   5   5   3      436.78      452.82     15.46 o 
   6   5   3        0.22        1.45      4.63 o 
   7   5   3      105.52      117.54      8.50 o 
   8   5   3       25.86       23.07      6.09 o 
   9   5   3        0.28       -2.67      6.61 o 
  10   5   3       32.64       32.76      7.65 o 
  11   5   3        2.49        2.67      9.60 o 
  12   5   3        0.56        9.83     11.06 o 
 -13   6   3        4.09       10.34     19.52 o 
 -12   6   3        3.49       18.84     27.56 o 
 -11   6   3        1.07       -5.28     17.69 o 
 -10   6   3        0.60      -10.11     23.89 o 
  -9   6   3       19.52       26.19     11.03 o 
  -8   6   3       79.99       64.78     10.80 o 
  -7   6   3       42.85       45.71     11.26 o 
  -6   6   3       34.25       29.40      2.30 o 
  -5   6   3      222.68      218.68      6.89 o 
  -4   6   3       12.06        9.65      3.68 o 
  -3   6   3        2.96        3.68      3.22 o 
  -2   6   3       14.56       16.77      3.68 o 
  -1   6   3       79.55       90.73      5.05 o 
   0   6   3       31.37       43.42      5.43 o 
   1   6   3        9.69        6.45      4.43 o 
   2   6   3        2.20        0.64      4.40 o 
   3   6   3       43.82       42.57      5.00 o 
   4   6   3        4.33        3.87      5.61 o 
   5   6   3       15.32       18.49      6.17 o 
   6   6   3       47.90       51.04      6.40 o 
   7   6   3       15.79       18.22      6.24 o 
   8   6   3       14.89        8.43      7.55 o 
   9   6   3        1.63        1.42      7.42 o 
  10   6   3        3.72       -1.80      9.88 o 
  11   6   3        2.64       -2.28     13.28 o 
 -11   7   3       17.54       24.12     20.67 o 
 -10   7   3        2.55        3.45     20.90 o 
  -9   7   3        0.01       11.03     27.56 o 
  -8   7   3        0.11        2.07     17.92 o 
  -7   7   3        2.08       17.00     23.66 o 
  -6   7   3        3.40        5.05      2.99 o 
  -5   7   3       21.33       21.82      3.90 o 
  -4   7   3        9.38        8.50      3.68 o 
  -3   7   3        2.17        4.82      4.13 o 
  -2   7   3        5.95        6.66      4.36 o 
  -1   7   3       41.03       42.04      5.51 o 
   0   7   3        0.00        3.90      4.82 o 
   1   7   3        1.40        2.76      6.66 o 
   2   7   3       13.03       10.79      5.35 o 
   3   7   3        2.66        2.45      6.35 o 
   4   7   3        2.46        1.37      7.12 o 
   5   7   3      111.49      131.47     19.64 o 
   6   7   3        4.78        7.75      7.26 o 
   7   7   3       15.44       11.89      9.18 o 
   8   7   3        4.79        7.53     11.90 o 
   9   7   3        0.58        2.12     12.52 o 
  -9   8   3        3.17        1.38     31.24 o 
  -8   8   3        2.32        6.66     20.90 o 
  -7   8   3       14.46       19.07     19.75 o 
  -6   8   3       16.94       44.10     26.88 o 
  -5   8   3       23.00       23.66      6.43 o 
  -4   8   3        0.01        1.15      7.58 o 
  -3   8   3        0.79        5.97      5.51 o 
  -2   8   3       12.05       13.09      6.20 o 
  -1   8   3       36.14       39.97      7.81 o 
   0   8   3        5.26        4.13      6.66 o 
   1   8   3       33.30       29.17      8.04 o 
   2   8   3       11.60       13.55      7.81 o 
   3   8   3        0.00       -0.46      7.35 o 
   4   8   3       25.48       21.55      7.62 o 
   5   8   3        0.45        3.42      8.84 o 
   6   8   3        8.00       17.57     15.85 o 
   7   8   3        0.16        6.01     10.83 o 
  -5   9   3        3.32        8.50     20.44 o 
  -4   9   3       15.90       15.62     27.56 o 
  -3   9   3        6.12       25.50     26.19 o 
  -2   9   3        0.02       11.49     17.69 o 
  -1   9   3       41.65       35.14      9.42 o 
   0   9   3       15.71       10.80     16.08 o 
   1   9   3        0.24       -0.23     11.71 o 
   2   9   3        1.04       -0.46     10.11 o 
   3   9   3        9.66        8.50     14.93 o 
 -17   0   4        0.01        8.73     12.40 o 
 -16   0   4       29.49       37.21     13.09 o 
 -15   0   4        4.09        7.12      7.81 o 
 -14   0   4       22.82       33.08      8.04 o 
 -13   0   4        0.24        5.51      8.50 o 
 -12   0   4     1075.33     1241.08     51.91 o 
 -11   0   4       42.02       59.26      6.20 o 
 -10   0   4      149.78      132.54     11.26 o 
  -9   0   4        3.35        7.12      8.50 o 
  -8   0   4      303.18      313.54     11.03 o 
  -7   0   4      100.64      104.74      4.82 o 
  -6   0   4      732.66      804.65     23.20 o 
  -5   0   4      866.70      801.89     27.33 o 
  -4   0   4     1146.70     1157.70     33.54 o 
  -3   0   4        3.66       -3.68      3.68 o 
  -2   0   4     1245.98     1171.02     30.78 o 
  -1   0   4      300.73      332.61      9.88 o 
   0   0   4      873.82      799.14     26.42 o 
   1   0   4      240.68      223.50      8.04 o 
   2   0   4      685.72      640.64     19.52 o 
   3   0   4      128.38      139.20      5.97 o 
   4   0   4     2840.82     3080.54    108.42 o 
   5   0   4       11.37       10.80      5.05 o 
   6   0   4        0.84       -4.13      5.51 o 
   7   0   4       48.73       53.29      7.12 o 
   8   0   4      120.28      125.88      7.81 o 
   9   0   4       21.61       31.93      8.50 o 
  10   0   4      137.00      134.61      9.42 o 
  11   0   4       18.60       26.19     13.09 o 
  12   0   4        1.65       12.63     10.11 o 
  13   0   4        8.38       14.01     15.39 o 
  14   0   4        0.18      -14.24     25.27 o 
 -17   1   4        6.56        8.31     10.84 o 
 -16   1   4       11.15        3.69      8.58 o 
 -15   1   4        6.79        8.82      5.48 o 
 -14   1   4        4.24        6.23      6.84 o 
 -13   1   4       37.77       40.02      5.35 o 
 -12   1   4        8.60        8.02      4.08 o 
 -11   1   4      994.03     1080.61     30.21 o 
 -10   1   4      167.93      197.18      6.55 o 
  -9   1   4       99.02       98.72      3.75 o 
  -8   1   4       17.44       17.34      2.75 o 
  -7   1   4        0.03        1.47      2.87 o 
  -6   1   4       34.41       34.95      5.63 o 
  -5   1   4     1974.36     1910.65     62.25 o 
  -4   1   4      702.71      684.53     13.29 o 
  -3   1   4     2057.44     1877.03     65.35 o 
  -2   1   4        4.48       -1.93      1.93 o 
  -1   1   4     1381.22     1243.13     23.87 o 
   0   1   4      299.30      243.07      9.42 o 
   1   1   4        0.01       -1.88      5.28 o 
   2   1   4       16.88       20.77      2.98 o 
   3   1   4       20.19       20.68      3.30 o 
   4   1   4       65.94       68.96      3.96 o 
   5   1   4      134.40      142.54      5.29 o 
   6   1   4      102.03      111.07      9.88 o 
   7   1   4        4.92       12.18      4.77 o 
   8   1   4       29.82       38.62      6.55 o 
   9   1   4       60.19       57.62      6.93 o 
  10   1   4        0.19       -2.91      5.68 o 
  11   1   4        0.16       -2.89      7.03 o 
  12   1   4        0.51        2.35      9.36 o 
  13   1   4        3.00        7.85     11.75 o 
  14   1   4        8.21       -2.98     14.77 o 
 -17   2   4       32.67       21.82     17.46 o 
 -16   2   4       28.90       32.54     11.61 o 
 -15   2   4        8.42       11.13      5.08 o 
 -14   2   4        0.06       -2.92      5.11 o 
 -13   2   4       20.60       20.21      4.46 o 
 -12   2   4        3.90        1.65      3.79 o 
 -11   2   4       45.73       44.41      3.57 o 
 -10   2   4       51.36       42.16      5.74 o 
  -9   2   4        0.20        2.60      7.47 o 
  -8   2   4      239.99      240.27     11.83 o 
  -7   2   4        2.62        5.41      2.76 o 
  -6   2   4       27.87       30.77      4.25 o 
  -5   2   4      370.65      377.86     13.09 o 
  -4   2   4        3.37       -0.52      3.33 o 
  -3   2   4        0.11       -1.38      1.38 o 
  -2   2   4      618.99      637.14     13.32 o 
  -1   2   4      230.96      249.96      9.42 o 
   0   2   4     2731.36     2726.95     77.41 o 
   1   2   4      617.23      622.74     19.52 o 
   3   2   4       34.76       33.38      3.47 o 
   4   2   4      534.97      554.26     15.92 o 
   5   2   4      277.44      280.40     23.66 o 
   6   2   4       32.18       32.65      7.58 o 
   7   2   4      130.89      143.80      7.70 o 
   8   2   4       25.33       29.19      7.92 o 
   9   2   4      685.82      701.79     22.13 o 
  10   2   4       65.08       52.17      7.05 o 
  11   2   4       70.61       56.87      9.76 o 
  12   2   4        4.82        1.79      9.63 o 
  13   2   4        0.09        3.67     12.03 o 
  14   2   4       19.10       27.83     14.96 o 
 -16   3   4        4.34       -2.07     18.84 o 
 -15   3   4       15.05       16.00      8.65 o 
 -14   3   4        1.36        4.97      5.09 o 
 -13   3   4        0.82        2.57      4.28 o 
 -12   3   4       16.08        9.40      3.46 o 
 -11   3   4        0.12        1.25      4.36 o 
 -10   3   4       11.42       10.17      5.17 o 
  -9   3   4        0.05        2.41      6.55 o 
  -8   3   4       44.56       33.54      9.19 o 
  -7   3   4        5.05       10.11      6.43 o 
  -6   3   4        6.79        8.04      5.97 o 
  -5   3   4       68.74       62.02      5.97 o 
  -4   3   4       58.75       52.28      2.41 o 
  -3   3   4       12.62       15.48      1.86 o 
  -2   3   4      102.42      124.52      6.09 o 
  -1   3   4      974.72     1090.29     23.05 o 
   0   3   4        1.08       -1.32      4.13 o 
   1   3   4       31.35       23.86      6.32 o 
   2   3   4      259.51      280.74     14.70 o 
   3   3   4      135.47      144.51     12.40 o 
   4   3   4      225.71      221.47      6.66 o 
   5   3   4      139.88      138.82      5.11 o 
   6   3   4       46.57       47.51      5.35 o 
   7   3   4        9.62       12.04      4.95 o 
   8   3   4       12.71       10.95      9.88 o 
   9   3   4       25.91       14.61     10.34 o 
  10   3   4      219.64      203.00      9.80 o 
  11   3   4       16.75       17.16      8.17 o 
  12   3   4       21.46       25.86      9.27 o 
  13   3   4        0.47       -6.35     12.78 o 
 -15   4   4        2.03       -8.96     19.75 o 
 -14   4   4        0.03        8.27     18.38 o 
 -13   4   4        0.80        2.51      2.29 o 
 -12   4   4       83.84       82.00     12.63 o 
 -11   4   4        0.19       -1.84      9.42 o 
 -10   4   4       56.31       54.21     10.57 o 
  -9   4   4      166.81      141.04     10.11 o 
  -8   4   4       25.30       22.28      7.81 o 
  -7   4   4       27.00       29.63      7.58 o 
  -6   4   4        1.96        4.13      7.12 o 
  -5   4   4     1329.21     1379.37     45.71 o 
  -4   4   4      213.07      218.45      6.20 o 
  -3   4   4       65.22       50.00      3.04 o 
  -2   4   4      215.42      218.28      6.33 o 
  -1   4   4      245.09      289.86     14.01 o 
   0   4   4       27.25       18.61      3.41 o 
   1   4   4        0.09        5.21      4.94 o 
   2   4   4       68.18       57.64      8.38 o 
   3   4   4      559.64      573.23     14.55 o 
   4   4   4      136.65      127.46      9.07 o 
   5   4   4      544.40      519.20     40.43 o 
   6   4   4       52.02       59.15      8.15 o 
   7   4   4       42.91       40.41      6.89 o 
   8   4   4      131.91      136.12      7.30 o 
   9   4   4      124.00      130.09      7.88 o 
  10   4   4        0.97        1.59      8.57 o 
  11   4   4        1.66       10.11      9.66 o 
  12   4   4       11.71       14.37     10.04 o 
  13   4   4        4.92        2.77     18.84 o 
 -15   5   4       12.48        3.90     29.17 o 
 -14   5   4        5.92       20.67     21.82 o 
 -13   5   4        0.44        3.45     19.52 o 
 -12   5   4        2.22      -15.85     24.58 o 
 -11   5   4        3.56        2.76     12.63 o 
 -10   5   4      133.61      100.15     11.26 o 
  -9   5   4       56.19       49.85      9.88 o 
  -8   5   4      184.94      151.60     11.94 o 
  -7   5   4       15.63       29.63      8.73 o 
  -6   5   4      473.21      473.88     18.84 o 
  -5   5   4      182.74      189.05      5.28 o 
  -4   5   4       52.22       52.37      3.22 o 
  -3   5   4       75.38       72.30      3.87 o 
  -2   5   4       92.56      102.23      6.09 o 
  -1   5   4       24.77       25.52      4.15 o 
   0   5   4       79.72       82.09      4.47 o 
   1   5   4        1.42        4.16      4.46 o 
   2   5   4       42.08       43.50      5.30 o 
   3   5   4       15.07       21.28      6.20 o 
   4   5   4      319.38      328.01     10.52 o 
   5   5   4        5.88       -1.77      5.65 o 
   6   5   4        2.14       -0.33      5.99 o 
   7   5   4       15.39        8.25      6.11 o 
   8   5   4        1.32        6.74      6.83 o 
   9   5   4       12.31       12.59      8.48 o 
  10   5   4       30.50       35.25     10.74 o 
  11   5   4        1.81        0.63      9.06 o 
  12   5   4       10.71       13.31     13.19 o 
 -13   6   4        4.21       12.17     20.44 o 
 -12   6   4        3.58       20.67     29.17 o 
 -11   6   4       11.91       12.17     19.98 o 
 -10   6   4        6.03       -9.88     17.00 o 
  -9   6   4       39.97       26.19     12.63 o 
  -8   6   4        1.33       -6.20     10.57 o 
  -7   6   4       23.04       23.66     11.26 o 
  -6   6   4       99.98       81.31     10.11 o 
  -5   6   4        1.08       -0.23      2.53 o 
  -4   6   4       38.20       39.51      3.45 o 
  -3   6   4       18.60       17.69      3.45 o 
  -2   6   4       17.09       17.46      4.36 o 
  -1   6   4      165.70      160.90     17.46 o 
   0   6   4       11.55        5.16      5.34 o 
   1   6   4      129.60      125.04      6.63 o 
   2   6   4        2.35        1.40      4.54 o 
   3   6   4       37.68       43.81     10.45 o 
   4   6   4       50.11       43.32      6.01 o 
   5   6   4       15.31       14.09      6.31 o 
   6   6   4       32.11       26.36      6.87 o 
   7   6   4        9.17       11.11      7.45 o 
   8   6   4        4.21        8.81      8.19 o 
   9   6   4       25.23       26.61      8.43 o 
  10   6   4       54.17       61.61     11.43 o 
 -11   7   4        1.15        2.30     31.93 o 
 -10   7   4        5.50      -14.01     20.90 o 
  -9   7   4        6.59       23.43     27.79 o 
  -8   7   4       24.15       37.21     18.15 o 
  -7   7   4       30.37       44.33     23.89 o 
  -6   7   4      111.23      127.71     13.55 o 
  -5   7   4        0.01       -1.15      3.22 o 
  -4   7   4        0.27       -2.99      3.45 o 
  -3   7   4       12.49       12.63      4.36 o 
  -2   7   4        0.04        0.46      4.82 o 
  -1   7   4        0.00       -3.68      5.97 o 
   0   7   4       73.93       75.59     15.50 o 
   1   7   4        4.74        1.84      5.79 o 
   2   7   4        2.74       -4.08      7.85 o 
   3   7   4        3.86        5.83      6.43 o 
   4   7   4        0.10       -0.83     10.37 o 
   5   7   4        0.04        4.59      7.96 o 
   6   7   4        3.18        2.00      8.04 o 
   7   7   4        9.29        2.03      8.57 o 
   8   7   4        0.30        4.68     10.62 o 
   9   7   4        7.72       -3.41     11.30 o 
  -9   8   4        0.71       22.97     31.47 o 
  -8   8   4       20.48       39.97     21.59 o 
  -7   8   4      102.88      121.97     21.82 o 
  -6   8   4       17.52       13.32     26.88 o 
  -5   8   4       14.18        9.42     17.46 o 
  -4   8   4        0.02       -1.15      5.51 o 
  -3   8   4        5.40        0.46      5.05 o 
  -2   8   4        7.29        6.66      6.66 o 
  -1   8   4        2.93       -0.69      5.74 o 
   0   8   4        1.11       -3.45      7.35 o 
   1   8   4        7.49        8.96      8.04 o 
   2   8   4        1.14       -1.22     10.22 o 
   3   8   4        1.39        6.83      7.78 o 
   4   8   4       35.18       37.54      9.38 o 
   5   8   4       69.92       77.46     10.96 o 
   6   8   4        1.65        1.45     12.78 o 
  -5   9   4        6.86        9.42     20.67 o 
  -4   9   4        0.03        8.73     27.79 o 
  -3   9   4        6.96       -2.30     26.42 o 
  -2   9   4        5.10        2.99     19.30 o 
  -1   9   4        3.77       -1.38     18.15 o 
   0   9   4       18.04       31.47     17.46 o 
   1   9   4       16.81       19.75     17.46 o 
   2   9   4       11.55       17.92     17.23 o 
 -17   1   5       15.68       15.28     10.14 o 
 -16   1   5       49.75       59.54      8.08 o 
 -15   1   5       10.10       10.30      6.20 o 
 -14   1   5       38.41       32.78      5.78 o 
 -13   1   5       17.95       18.65      4.97 o 
 -12   1   5       37.26       42.84      9.76 o 
 -11   1   5     1003.73     1019.91     26.98 o 
 -10   1   5        2.60        9.96      2.95 o 
  -9   1   5        8.07        9.67      3.56 o 
  -8   1   5      177.10      170.32      6.20 o 
  -7   1   5      875.84      961.60     21.78 o 
  -6   1   5      248.64      265.66     16.88 o 
  -5   1   5        0.01        5.21      1.99 o 
  -4   1   5      227.44      210.85      4.95 o 
  -3   1   5        9.81        7.85      2.53 o 
  -2   1   5     1493.79     1391.39     26.76 o 
  -1   1   5        0.25        2.56      2.54 o 
   0   1   5      977.85      987.47     21.38 o 
   1   1   5      259.29      274.79      9.19 o 
   2   1   5       71.03       81.28      3.86 o 
   3   1   5      126.59      150.32      5.10 o 
   4   1   5        1.03       -4.57      4.74 o 
   5   1   5      209.82      210.15      7.47 o 
   6   1   5      153.76      153.76      6.41 o 
   7   1   5        4.75        7.56      4.95 o 
   8   1   5       29.38       23.42      7.81 o 
   9   1   5       64.61       49.68      8.21 o 
  10   1   5       31.71       44.83      7.61 o 
  11   1   5        3.68       -0.67      9.11 o 
  12   1   5        1.70        4.33     11.28 o 
  13   1   5        0.34        2.56     18.18 o 
 -17   2   5        4.47        0.69     17.46 o 
 -16   2   5        8.80        1.22     12.29 o 
 -15   2   5        2.48        0.50      6.40 o 
 -14   2   5        0.41       -1.04      5.65 o 
 -13   2   5       21.46       25.18      3.83 o 
 -12   2   5        2.09        1.31      4.24 o 
 -11   2   5       28.30       27.21      3.56 o 
 -10   2   5       56.30       69.60      4.48 o 
  -9   2   5       60.20       76.61     11.94 o 
  -8   2   5        6.14        4.59      1.95 o 
  -7   2   5      141.32      169.60      8.50 o 
  -6   2   5      146.77      147.80      5.17 o 
  -5   2   5      126.20      112.63      9.65 o 
  -4   2   5      267.70      254.70     12.29 o 
  -3   2   5       72.32       82.75      2.98 o 
  -2   2   5        4.36        8.95      3.33 o 
  -1   2   5     1151.63     1226.09     23.60 o 
   0   2   5      229.44      263.58      6.11 o 
   1   2   5      871.38      879.91     19.72 o 
   2   2   5       48.49       58.90      4.36 o 
   3   2   5       29.18       29.92      5.97 o 
   4   2   5       78.30       95.38      5.13 o 
   5   2   5        2.17        8.61      5.46 o 
   6   2   5       93.53       95.53      5.56 o 
   7   2   5      119.97      128.46      6.38 o 
   8   2   5      343.00      328.42     16.19 o 
   9   2   5      190.65      172.77      8.54 o 
  10   2   5       25.62       36.24      8.72 o 
  11   2   5       20.40       29.54     10.68 o 
  12   2   5        4.72       11.03     13.91 o 
  13   2   5        1.20        3.45     14.54 o 
 -16   3   5       19.81       28.71     19.52 o 
 -15   3   5        3.32        6.29      5.63 o 
 -14   3   5        6.21        7.15      8.15 o 
 -13   3   5        0.53       -0.71      3.44 o 
 -12   3   5      129.41      118.78      4.36 o 
 -11   3   5       52.65       51.12      8.50 o 
 -10   3   5      121.43      116.69      8.73 o 
  -9   3   5       40.36       33.31      7.35 o 
  -8   3   5        0.61        4.59      7.12 o 
  -7   3   5       27.60       27.10      7.81 o 
  -6   3   5       52.04       62.71      7.58 o 
  -5   3   5      139.51      128.23     11.49 o 
  -4   3   5      808.76      933.71     19.21 o 
  -3   3   5      679.69      631.06     14.15 o 
  -2   3   5        0.01       -3.10      3.10 o 
  -1   3   5      224.28      209.67      5.52 o 
   0   3   5        0.07       -2.50      3.07 o 
   1   3   5       28.03       32.38      3.81 o 
   2   3   5       13.86       10.96      4.59 o 
   3   3   5        0.84        6.39      4.86 o 
   4   3   5       35.39       30.84     11.37 o 
   5   3   5      164.89      158.44      6.43 o 
   6   3   5       49.56       52.49      5.49 o 
   7   3   5       64.42       52.16      6.49 o 
   8   3   5        0.24        2.27      6.41 o 
   9   3   5        3.91        4.24      6.67 o 
  10   3   5       51.46       58.72      9.12 o 
  11   3   5        4.51        1.60     10.01 o 
  12   3   5        0.63        7.95     12.73 o 
  13   3   5        0.00       -5.19     13.89 o 
 -16   4   5       32.62       23.66     22.51 o 
 -15   4   5        7.16       -1.15     19.30 o 
 -14   4   5        0.03      -14.24     25.73 o 
 -13   4   5       22.93       18.61     23.43 o 
 -12   4   5       17.33       14.47     12.17 o 
 -11   4   5       95.96       73.73     11.49 o 
 -10   4   5       65.65       51.68     10.57 o 
  -9   4   5       44.01       48.24      9.65 o 
  -8   4   5       27.22       37.67      8.50 o 
  -7   4   5        0.77       18.15      7.81 o 
  -6   4   5      328.55      336.74     13.09 o 
  -5   4   5      174.19      180.55      9.65 o 
  -4   4   5        4.88        5.16      6.09 o 
  -3   4   5       20.92       25.34      2.27 o 
  -2   4   5        0.63        4.42      5.74 o 
  -1   4   5        2.41       -0.13      3.40 o 
   0   4   5      188.28      215.83      7.58 o 
   1   4   5       13.66       18.04      5.05 o 
   2   4   5       25.55       26.07      8.15 o 
   3   4   5       27.17       43.85      5.11 o 
   4   4   5      430.76      513.68     28.37 o 
   5   4   5        0.06       -0.29      4.79 o 
   6   4   5      136.25      147.79      6.41 o 
   7   4   5       43.35       39.35      6.21 o 
   8   4   5        8.83        7.24      7.09 o 
   9   4   5       66.27       64.91      8.22 o 
  10   4   5       43.82       58.32     11.43 o 
  11   4   5        2.34        7.39      9.82 o 
  12   4   5       13.65       28.63     15.27 o 
 -15   5   5        1.80        9.88     21.13 o 
 -14   5   5        9.69        9.19     21.82 o 
 -13   5   5       35.04       48.01     20.67 o 
 -12   5   5       48.32       60.18     25.04 o 
 -11   5   5        2.31       13.32     12.86 o 
 -10   5   5       12.81        4.82     11.03 o 
  -9   5   5        1.55       -9.88      9.88 o 
  -8   5   5       18.58        1.84      9.19 o 
  -7   5   5      229.87      252.90     14.01 o 
  -6   5   5      931.05      930.76     41.58 o 
  -5   5   5        0.02        7.58      9.19 o 
  -4   5   5       96.59      121.08     16.88 o 
  -3   5   5      218.08      223.05      6.53 o 
  -2   5   5       64.28       66.21      4.82 o 
  -1   5   5       17.05       21.58      4.48 o 
   0   5   5        3.58        6.70      4.79 o 
   1   5   5       13.09       17.33      5.74 o 
   2   5   5      161.35      180.23      7.14 o 
   3   5   5        8.68        8.84      4.71 o 
   4   5   5        9.47        8.97      5.03 o 
   5   5   5        7.77        3.87      6.41 o 
   6   5   5        2.90        4.39      5.76 o 
   7   5   5       25.91       31.11      6.65 o 
   8   5   5        0.06        2.44      8.59 o 
   9   5   5       18.42       18.02      8.61 o 
  10   5   5        9.23        4.12     11.55 o 
  11   5   5       27.28       19.83     26.65 o 
 -13   6   5        0.62       -0.92     32.16 o 
 -12   6   5        0.28        3.68     21.59 o 
 -11   6   5        2.12       -5.51     19.75 o 
 -10   6   5       10.29       22.05     24.12 o 
  -9   6   5       11.90        7.35     16.08 o 
  -8   6   5        8.36        3.68     12.40 o 
  -7   6   5       78.42       72.59     10.80 o 
  -6   6   5        5.95        1.84      9.65 o 
  -5   6   5       34.82       29.86      2.53 o 
  -4   6   5       43.81       42.95      3.68 o 
  -3   6   5        2.04       -5.74      5.97 o 
  -2   6   5        0.07       -3.31      8.27 o 
  -1   6   5       20.31       11.24      5.00 o 
   0   6   5       53.29       63.55     11.03 o 
   1   6   5        8.25        8.55      6.55 o 
   2   6   5        1.37        3.47      6.09 o 
   3   6   5        9.87       12.94      5.89 o 
   4   6   5        1.09        1.35      7.24 o 
   5   6   5       33.62       40.99      7.03 o 
   6   6   5        4.94        8.19      7.36 o 
   7   6   5        0.01        2.28      8.11 o 
   8   6   5        0.35        0.96      8.50 o 
   9   6   5       30.42       39.27     10.31 o 
  10   6   5        0.79       -0.95     14.77 o 
 -11   7   5        0.73      -11.71     22.51 o 
 -10   7   5        0.34       -8.73     21.36 o 
  -9   7   5       13.90       13.78     19.98 o 
  -8   7   5       35.30       37.67     18.61 o 
  -7   7   5        5.36       24.35     24.12 o 
  -6   7   5       65.80       69.14     13.32 o 
  -5   7   5        0.73        2.53      3.22 o 
  -4   7   5       36.63       36.06      3.68 o 
  -3   7   5       36.65       37.21      4.36 o 
  -2   7   5        1.41        2.07      4.13 o 
  -1   7   5       50.10       51.32      6.67 o 
   0   7   5       43.51       50.19     11.49 o 
   1   7   5        8.82       11.85      5.92 o 
   2   7   5        0.68       -1.03      6.88 o 
   3   7   5       30.70       31.45      8.28 o 
   4   7   5       17.52       16.05      7.42 o 
   5   7   5       16.64       14.05      8.28 o 
   6   7   5        0.45       -1.59     10.82 o 
   7   7   5       10.01       11.89     13.38 o 
   8   7   5        5.25       16.21     13.03 o 
  -9   8   5        5.88        2.76     22.51 o 
  -8   8   5        6.01        5.05     30.32 o 
  -7   8   5        0.56        0.46     20.21 o 
  -6   8   5       35.14       32.39     28.48 o 
  -5   8   5        0.00       21.59     19.07 o 
  -4   8   5       29.91       18.15     18.38 o 
  -3   8   5        5.54       10.34      8.04 o 
  -2   8   5        8.13        4.13      6.89 o 
  -1   8   5        0.07        4.36      6.20 o 
   0   8   5        2.89        5.74      8.04 o 
   1   8   5        0.83        2.60      8.17 o 
   2   8   5        0.01        2.05      8.44 o 
   3   8   5       30.98       35.60      8.54 o 
   4   8   5       21.12       19.21     12.36 o 
   5   8   5       27.00       32.39     11.25 o 
  -3   9   5        0.02      -13.09     19.52 o 
  -2   9   5        3.94       10.80     26.19 o 
  -1   9   5        9.28        3.68     17.92 o 
   0   9   5       10.38       10.11     17.23 o 
 -17   0   6        2.16        4.36     11.03 o 
 -16   0   6       10.06        7.81      9.65 o 
 -15   0   6       28.93       31.70      9.19 o 
 -14   0   6       73.06       69.14      8.73 o 
 -13   0   6      179.15      180.78      9.42 o 
 -12   0   6      272.72      263.24     13.32 o 
 -11   0   6        1.10        6.66      5.97 o 
 -10   0   6        0.19        3.45      5.28 o 
  -9   0   6      183.59      210.87      8.50 o 
  -8   0   6       36.41       28.48      5.74 o 
  -7   0   6       17.50       27.56      5.28 o 
  -6   0   6     3267.26     3214.69     86.37 o 
  -5   0   6        3.08        5.51      3.90 o 
  -4   0   6      140.17      150.91      5.51 o 
  -3   0   6      476.33      440.34     12.63 o 
  -2   0   6       53.25       50.30      4.59 o 
  -1   0   6        6.20       -2.30      5.51 o 
   0   0   6      865.24      978.99     25.73 o 
   1   0   6      904.04      911.23     27.10 o 
   2   0   6      352.46      360.86     11.49 o 
   3   0   6      239.05      259.79      9.65 o 
   4   0   6       48.78       44.33      6.20 o 
   5   0   6     1226.87     1459.76     51.22 o 
   6   0   6      602.43      656.95     21.36 o 
   7   0   6      452.48      449.99     17.92 o 
   8   0   6      198.70      172.74     10.34 o 
   9   0   6        0.61       -1.61     10.11 o 
  10   0   6      171.54      169.98     16.31 o 
  11   0   6       31.91       51.91     16.54 o 
  12   0   6       13.15       25.27     17.69 o 
  13   0   6       16.85       12.63     19.52 o 
 -17   1   6        6.35       15.51      9.55 o 
 -16   1   6        1.13       -0.68      5.78 o 
 -15   1   6       24.27       27.14      5.27 o 
 -14   1   6        4.51        3.27      6.63 o 
 -13   1   6      251.05      274.15     21.71 o 
 -12   1   6       27.96       27.60      5.86 o 
 -11   1   6        0.38        7.36      3.57 o 
 -10   1   6       31.13       22.13      3.79 o 
  -9   1   6        4.29        0.61      3.04 o 
  -8   1   6       17.53       14.07      3.27 o 
  -7   1   6      351.85      382.96      8.63 o 
  -6   1   6        0.01       -0.08      2.37 o 
  -5   1   6      107.48      112.66      4.94 o 
  -4   1   6       55.86       61.86      5.40 o 
  -3   1   6       47.23       46.48      2.98 o 
  -2   1   6       19.95       16.97      2.68 o 
  -1   1   6       10.43        9.92      3.19 o 
   0   1   6      146.11      150.49      4.51 o 
   1   1   6        1.75        5.41      3.53 o 
   2   1   6       29.28       27.18      4.21 o 
   3   1   6       67.07       87.72     10.34 o 
   4   1   6       66.34       70.42      6.20 o 
   5   1   6        0.01        5.97      4.80 o 
   6   1   6      162.24      160.12      6.17 o 
   7   1   6       63.89       64.74      6.11 o 
   8   1   6       39.48       30.92      5.93 o 
   9   1   6       22.37       23.24      7.55 o 
  10   1   6       21.72       21.12      7.30 o 
  11   1   6        8.60        8.35     11.61 o 
  12   1   6        0.31       -0.09     12.74 o 
  13   1   6        4.48       11.71     13.79 o 
 -17   2   6        1.55        3.45     25.04 o 
 -16   2   6       34.99       40.01      9.98 o 
 -15   2   6       14.19       12.47      5.35 o 
 -14   2   6       40.69       40.77      4.74 o 
 -13   2   6        1.84        1.23      4.34 o 
 -12   2   6      545.87      558.81     39.16 o 
 -11   2   6       89.80       63.74      7.35 o 
 -10   2   6       13.59        7.63      2.72 o 
  -9   2   6        6.38        5.06      2.20 o 
  -8   2   6        0.88        0.92      1.76 o 
  -7   2   6       54.12       58.39      2.37 o 
  -6   2   6        2.99        2.23      1.93 o 
  -5   2   6       61.60       72.23      3.22 o 
  -4   2   6      180.64      194.95      7.70 o 
  -3   2   6       94.16      104.64      5.17 o 
  -2   2   6     1508.06     1548.56     36.18 o 
  -1   2   6     1075.94     1043.54     32.96 o 
   0   2   6      249.61      297.80      6.40 o 
   1   2   6       38.52       48.28      7.81 o 
   2   2   6       82.80       77.67      7.35 o 
   3   2   6       80.86       81.30      7.70 o 
   4   2   6        2.73        0.09      4.68 o 
   5   2   6        6.70        6.55      4.71 o 
   6   2   6       10.03       13.33      5.11 o 
   7   2   6        0.95        0.80      6.33 o 
   8   2   6       25.86       29.86      6.98 o 
   9   2   6       19.26       19.68      7.26 o 
  10   2   6        5.70        9.70      9.55 o 
  11   2   6        5.55        0.81     13.74 o 
  12   2   6        3.69        4.39     14.64 o 
 -16   3   6        0.68       13.78     18.61 o 
 -15   3   6        1.54        7.81     17.23 o 
 -14   3   6        0.42        2.44      3.32 o 
 -13   3   6       12.16        8.45      6.89 o 
 -12   3   6        6.61        4.13      8.96 o 
 -11   3   6      357.50      321.81     14.01 o 
 -10   3   6       58.83       60.87      8.27 o 
  -9   3   6        0.08        4.82      7.58 o 
  -8   3   6       63.19       58.80      7.81 o 
  -7   3   6        3.06       17.46      6.89 o 
  -6   3   6      340.53      354.81     21.36 o 
  -5   3   6        5.08       15.79      8.38 o 
  -4   3   6        5.84       11.66      2.76 o 
  -3   3   6      247.21      224.84      6.11 o 
  -2   3   6       56.11       55.71      3.57 o 
  -1   3   6      807.59      866.33     19.25 o 
   0   3   6      297.49      308.24      7.63 o 
   1   3   6      330.35      360.69     10.22 o 
   2   3   6      398.18      401.22     10.54 o 
   3   3   6        0.34        1.75      4.61 o 
   4   3   6       88.52       86.53      6.34 o 
   5   3   6      278.30      236.31     17.11 o 
   6   3   6        1.73       -1.45      5.72 o 
   7   3   6        0.75       -1.70      5.76 o 
   8   3   6       89.49       82.40      9.33 o 
   9   3   6       21.47       26.36      8.10 o 
  10   3   6       10.48        8.07     10.24 o 
  11   3   6        8.62        3.10     14.73 o 
  12   3   6        2.73       -2.23     15.81 o 
 -16   4   6        9.49       15.62     22.05 o 
 -15   4   6        2.60       -2.99     27.79 o 
 -14   4   6        4.13        8.27     26.42 o 
 -13   4   6       37.32       25.50     23.43 o 
 -12   4   6       52.80       44.56     12.40 o 
 -11   4   6        4.88       15.16     11.49 o 
 -10   4   6        9.67       -0.69     12.63 o 
  -9   4   6        1.02      -10.11     10.11 o 
  -8   4   6        2.29       -2.99      8.27 o 
  -7   4   6      540.15      557.03     20.21 o 
  -6   4   6        0.36        0.92      7.58 o 
  -5   4   6        0.43       -0.49      1.61 o 
  -4   4   6      213.77      211.05     11.94 o 
  -3   4   6        0.16       -1.57      2.63 o 
  -2   4   6       19.72       22.95      3.33 o 
  -1   4   6        0.05       -0.38      3.92 o 
   0   4   6        5.73       17.60      4.94 o 
   1   4   6       69.38       69.52      4.70 o 
   2   4   6        0.07        3.43      4.70 o 
   3   4   6       39.13       37.17      4.86 o 
   4   4   6      453.78      467.84     13.80 o 
   5   4   6       22.22       19.53      5.89 o 
   6   4   6      149.52      137.79      7.29 o 
   7   4   6        0.12        4.48      6.33 o 
   8   4   6       39.90       22.70      9.53 o 
   9   4   6      164.38      187.71     43.76 o 
  10   4   6        0.00        7.04     10.66 o 
  11   4   6        8.78        5.05     15.38 o 
 -15   5   6        6.75       20.67     20.90 o 
 -14   5   6        1.18        1.84     22.05 o 
 -13   5   6        0.88        8.73     28.71 o 
 -12   5   6       33.96       37.67     17.69 o 
 -11   5   6        0.16       -0.46     16.08 o 
 -10   5   6        0.00       15.16     12.63 o 
  -9   5   6       27.56       23.20     11.71 o 
  -8   5   6       14.01       12.40      9.65 o 
  -7   5   6       10.51        3.22      8.96 o 
  -6   5   6      181.42      195.94     13.55 o 
  -5   5   6       11.94       12.88      3.45 o 
  -4   5   6       33.63       34.58     10.34 o 
  -3   5   6        1.62        8.32      3.14 o 
  -2   5   6        1.10       11.24      4.51 o 
  -1   5   6       51.18       50.49      4.28 o 
   0   5   6       57.54       59.13      5.97 o 
   1   5   6        5.49        8.97      5.07 o 
   2   5   6        4.89        6.03      5.00 o 
   3   5   6       38.60       36.75      6.11 o 
   4   5   6        0.10        2.41      5.52 o 
   5   5   6       38.79       41.47      6.67 o 
   6   5   6       15.00       10.48      8.44 o 
   7   5   6        5.34       -7.71      8.50 o 
   8   5   6        1.21       -0.66     11.12 o 
   9   5   6        5.73        9.97      9.49 o 
  10   5   6       11.86       10.19     14.71 o 
 -13   6   6        0.30       -4.59     24.12 o 
 -12   6   6       13.79        4.59     21.82 o 
 -11   6   6       44.83       58.57     20.67 o 
 -10   6   6       16.18       21.59     24.58 o 
  -9   6   6        0.00       -2.53     16.08 o 
  -8   6   6       91.59      101.99     12.40 o 
  -7   6   6      119.00      124.04     11.71 o 
  -6   6   6        9.73       21.59     11.49 o 
  -5   6   6       22.85       23.20      2.07 o 
  -4   6   6       63.63       58.36      9.30 o 
  -3   6   6        3.15        1.05      3.81 o 
  -2   6   6        3.66        1.87      4.82 o 
  -1   6   6       92.04       73.59      9.76 o 
   0   6   6        2.69       -0.01      4.61 o 
   1   6   6        7.89        7.72      5.46 o 
   2   6   6       79.78       97.79      7.34 o 
   3   6   6       86.34       90.39      6.89 o 
   4   6   6       19.23       22.16      7.56 o 
   5   6   6      122.16      129.29      8.37 o 
   6   6   6      122.49      136.06      9.59 o 
   7   6   6       18.30       17.60      9.91 o 
   8   6   6        0.93       -6.08     11.51 o 
   9   6   6        2.78       10.81     17.52 o 
 -11   7   6       10.04       21.82     22.97 o 
 -10   7   6        6.79       10.57     30.32 o 
  -9   7   6       10.17       27.79     20.44 o 
  -8   7   6       37.11       33.31     19.52 o 
  -7   7   6       15.25       14.47     18.15 o 
  -6   7   6       66.12       67.07     17.46 o 
  -5   7   6       19.37       19.98      2.76 o 
  -4   7   6        0.46        1.84      4.36 o 
  -3   7   6       19.11       19.75      5.05 o 
  -2   7   6       87.69       72.52     30.55 o 
  -1   7   6        0.02       -1.10      4.95 o 
   0   7   6        1.22        6.02      6.51 o 
   1   7   6       35.68       32.85      6.87 o 
   2   7   6       14.54       18.84      7.83 o 
   3   7   6        0.03        2.04      7.82 o 
   4   7   6        1.28        4.62      8.27 o 
   5   7   6        5.86        3.90     11.26 o 
   6   7   6        4.84      -11.37     16.31 o 
   7   7   6        4.67        2.22     14.13 o 
  -9   8   6        0.52       -2.99     23.20 o 
  -8   8   6        0.08       -3.68     21.59 o 
  -7   8   6       11.97        0.69     21.59 o 
  -6   8   6        5.65       10.80     20.90 o 
  -5   8   6        4.66       24.81     28.48 o 
  -4   8   6        0.25        1.15     19.30 o 
  -3   8   6        1.43        4.59      8.50 o 
  -2   8   6       30.36       29.86      7.35 o 
  -1   8   6        7.07        0.69      8.50 o 
   0   8   6        4.98        9.99     10.34 o 
   1   8   6        6.02        1.48      9.76 o 
   2   8   6        0.00       -1.52     12.29 o 
   3   8   6        0.10       -4.44     12.69 o 
   4   8   6       20.15       14.27     13.05 o 
 -17   1   7        2.70       10.41      7.63 o 
 -16   1   7        5.04        1.90      5.61 o 
 -15   1   7        8.53        8.39      5.99 o 
 -14   1   7        4.79        9.02      5.22 o 
 -13   1   7       94.08       98.46      5.60 o 
 -12   1   7       22.26       17.40      3.95 o 
 -11   1   7       18.75       17.02      5.40 o 
 -10   1   7       71.10       80.77      4.03 o 
  -9   1   7      148.73      138.51      7.92 o 
  -8   1   7      125.48      125.94      4.25 o 
  -7   1   7        0.52        1.63      2.68 o 
  -6   1   7      381.94      374.18      8.03 o 
  -5   1   7       56.69       52.50      3.20 o 
  -4   1   7      171.69      204.07      5.74 o 
  -3   1   7        9.39       18.58      6.89 o 
  -2   1   7      100.57       85.73      4.08 o 
  -1   1   7     1044.43     1202.36     41.23 o 
   0   1   7        0.78       -3.33      3.57 o 
   1   1   7        3.68        3.86      3.96 o 
   2   1   7        0.20       -1.36      4.36 o 
   3   1   7      326.43      327.85      9.48 o 
   4   1   7       14.20        6.78      4.87 o 
   5   1   7      169.22      158.26      9.53 o 
   6   1   7      149.06      148.22      8.61 o 
   7   1   7       30.92       26.92      6.78 o 
   8   1   7       71.32       68.59      7.47 o 
   9   1   7       14.52       17.80      7.55 o 
  10   1   7        2.88        0.91     12.92 o 
  11   1   7        1.26       20.88     14.38 o 
  12   1   7       10.96       18.20     13.97 o 
 -17   2   7        2.08        0.46     17.92 o 
 -16   2   7        7.25        1.84      9.88 o 
 -15   2   7       14.20       11.57      5.50 o 
 -14   2   7       46.50       45.56      5.12 o 
 -13   2   7      250.31      243.78      8.34 o 
 -12   2   7      299.70      339.60      9.16 o 
 -11   2   7       41.38       35.41      3.39 o 
 -10   2   7       61.49       63.49      3.56 o 
  -9   2   7       82.01       73.21      3.12 o 
  -8   2   7       60.67       61.70      3.08 o 
  -7   2   7       29.91       36.82      2.63 o 
  -6   2   7      218.16      229.39      5.62 o 
  -5   2   7       31.81       31.49      3.00 o 
  -4   2   7        0.01       -0.80      4.59 o 
  -3   2   7      404.01      438.75     21.13 o 
  -2   2   7       50.48       75.89      8.61 o 
  -1   2   7      685.28      591.41     13.68 o 
   1   2   7      145.92      138.75      7.01 o 
   2   2   7        9.19       21.06      6.43 o 
   3   2   7        8.57        6.44      4.68 o 
   4   2   7       43.62       48.52      5.78 o 
   5   2   7       83.76       90.30      5.85 o 
   6   2   7        6.28        1.72      5.68 o 
   7   2   7       82.35       75.57      8.11 o 
   8   2   7        1.39        0.67      7.19 o 
   9   2   7        0.07        5.07      8.53 o 
  10   2   7        2.49        9.45     11.94 o 
  11   2   7       11.26       11.37     13.32 o 
  12   2   7        0.70       -1.50     14.43 o 
 -16   3   7       14.31       25.04     26.42 o 
 -15   3   7        8.12        5.97     17.46 o 
 -14   3   7       19.51       21.59     12.17 o 
 -13   3   7        1.77        3.68     10.11 o 
 -12   3   7        1.08       14.70      9.42 o 
 -11   3   7       11.94       20.67     12.17 o 
 -10   3   7        8.33        9.65      9.65 o 
  -9   3   7       82.60       92.80      9.65 o 
  -8   3   7       53.95       49.85      8.96 o 
  -7   3   7       28.14       21.73      7.23 o 
  -6   3   7      530.60      528.21     30.55 o 
  -5   3   7        8.18        7.54      2.87 o 
  -4   3   7       30.53       35.05      3.16 o 
  -3   3   7        0.03        0.11      3.56 o 
  -2   3   7      296.06      278.41     14.47 o 
  -1   3   7       22.67       24.31      3.81 o 
   0   3   7      408.07      407.30     10.50 o 
   1   3   7        0.90       -1.99      4.67 o 
   2   3   7       69.39       62.01      4.79 o 
   3   3   7       98.49       96.75      9.53 o 
   4   3   7        4.98        2.76      5.04 o 
   5   3   7      234.18      252.88      8.84 o 
   6   3   7       73.15       72.09      8.04 o 
   7   3   7       71.60       58.55      6.98 o 
   8   3   7      128.00      131.22     10.96 o 
   9   3   7       29.48       37.53      9.64 o 
  10   3   7       38.19       42.59     14.86 o 
  11   3   7        3.17        3.27     15.89 o 
 -16   4   7        6.95       16.54     31.93 o 
 -15   4   7       22.14       31.47     20.44 o 
 -14   4   7       15.85       27.10     19.30 o 
 -13   4   7       18.14       13.78     16.77 o 
 -12   4   7        6.50       11.49     15.85 o 
 -11   4   7       20.17       17.46     11.94 o 
 -10   4   7        5.83        1.61      9.42 o 
  -9   4   7        0.25        0.46      8.96 o 
  -8   4   7      120.09      133.00     11.03 o 
  -7   4   7      158.67      162.86     10.57 o 
  -6   4   7      106.77      103.67     14.82 o 
  -5   4   7       35.53       32.29      2.32 o 
  -4   4   7       15.75       15.15      3.22 o 
  -3   4   7       54.34       58.86      3.69 o 
  -2   4   7        5.42        7.90      4.59 o 
  -1   4   7       59.53       58.08      5.17 o 
   0   4   7       74.19       74.01      4.86 o 
   1   4   7       28.62       35.82     12.63 o 
   2   4   7        1.04       -0.96      5.29 o 
   3   4   7       13.42       13.17      5.49 o 
   4   4   7      236.76      254.49      9.99 o 
   5   4   7       16.97       14.22      6.31 o 
   6   4   7        0.96       -0.45      6.41 o 
   7   4   7        1.52        7.38      8.37 o 
   8   4   7       12.28       19.65      9.09 o 
   9   4   7       37.52       53.25     14.45 o 
  10   4   7        3.92       11.88     15.55 o 
 -14   5   7        5.08       37.21     31.70 o 
 -13   5   7        0.10       18.38     20.44 o 
 -12   5   7       12.53       13.32     19.52 o 
 -11   5   7       22.17       22.05     16.31 o 
 -10   5   7       21.21       25.96     11.49 o 
  -9   5   7       10.32       14.70     10.57 o 
  -8   5   7        7.96       -1.84      9.88 o 
  -7   5   7        0.79        2.07     10.80 o 
  -6   5   7      291.58      249.92     16.77 o 
  -5   5   7      142.15      142.43      8.04 o 
  -4   5   7        0.04       -1.94      3.16 o 
  -3   5   7       42.99       38.82      3.81 o 
  -2   5   7      122.05      115.69     18.26 o 
  -1   5   7        5.38        5.21      5.74 o 
   0   5   7        6.78        5.66      4.61 o 
   1   5   7      202.74      202.82      7.10 o 
   2   5   7      115.05      109.84     12.17 o 
   3   5   7        2.04        4.29      6.54 o 
   4   5   7      195.03      195.55      8.77 o 
   5   5   7       12.40       10.02      6.82 o 
   6   5   7        0.69        3.62      7.94 o 
   7   5   7        4.98        5.59      9.44 o 
   8   5   7        2.66        7.66     13.85 o 
   9   5   7       40.14       51.17     13.11 o 
 -13   6   7        3.60        6.20     23.89 o 
 -12   6   7        0.10        8.04     31.47 o 
 -11   6   7        0.82      -14.93     20.21 o 
 -10   6   7        0.62       -2.07     18.61 o 
  -9   6   7        2.86       -2.99     17.46 o 
  -8   6   7       24.28       17.00     16.54 o 
  -7   6   7        0.79       13.32     11.26 o 
  -6   6   7        4.14       -1.15     12.40 o 
  -5   6   7        2.35        0.46      2.76 o 
  -4   6   7       12.48        9.13      3.75 o 
  -3   6   7       14.22       18.15      5.86 o 
  -2   6   7        4.91       -2.18      5.44 o 
  -1   6   7       69.32       57.26      7.12 o 
   0   6   7        6.29        9.26      5.91 o 
   1   6   7        0.28       -0.89      6.18 o 
   2   6   7        0.01       -1.65      6.93 o 
   3   6   7        9.33        9.98      7.26 o 
   4   6   7        0.75       -3.07      9.15 o 
   5   6   7        1.27        2.52      8.21 o 
   6   6   7        6.62       17.45     11.52 o 
   7   6   7        0.07        3.91     16.96 o 
   8   6   7        0.53        0.57     12.52 o 
 -11   7   7        2.20       -5.74     32.85 o 
 -10   7   7       11.03        8.27     21.82 o 
  -9   7   7       39.97       48.93     21.36 o 
  -8   7   7       39.05       88.21     21.13 o 
  -7   7   7       12.51       23.66     18.84 o 
  -6   7   7       23.28       33.08     25.04 o 
  -5   7   7        8.05        8.27      3.22 o 
  -4   7   7        0.16        0.69      4.82 o 
  -3   7   7        2.08        5.95      9.07 o 
  -2   7   7        0.48       -1.18      5.59 o 
  -1   7   7        4.31       15.57      7.17 o 
   0   7   7       18.96       19.29      6.17 o 
   1   7   7        0.37        6.35      8.31 o 
   2   7   7        3.47       10.76      7.14 o 
   3   7   7       16.67        8.91      8.54 o 
   4   7   7       68.34       84.77     14.01 o 
   5   7   7        3.30       -4.89     16.55 o 
   6   7   7        1.99        3.55     14.15 o 
  -8   8   7       66.92       65.47     23.89 o 
  -7   8   7        5.11        2.76     22.74 o 
  -6   8   7       19.25       40.89     30.55 o 
  -5   8   7        6.74       -0.23     20.44 o 
  -4   8   7       18.09       23.89     28.48 o 
  -3   8   7        5.57       12.40     19.30 o 
  -2   8   7        0.03        4.13      8.73 o 
  -1   8   7        4.47        7.15     11.64 o 
   0   8   7        2.17       -4.13      8.86 o 
   1   8   7       23.74       31.12     13.14 o 
   2   8   7       41.21       51.61     12.69 o 
   3   8   7        0.56        7.12     26.88 o 
 -17   0   8       31.09       33.54     17.69 o 
 -16   0   8       74.07       84.53     10.57 o 
 -15   0   8       76.93       74.19      9.65 o 
 -14   0   8      344.06      312.63     17.00 o 
 -13   0   8      130.44      145.63      8.50 o 
 -12   0   8       85.54       84.76      6.43 o 
 -11   0   8       58.84       52.60      7.58 o 
 -10   0   8       38.62       36.75      6.20 o 
  -9   0   8       20.32        9.42      6.89 o 
  -8   0   8      305.27      336.06     11.26 o 
  -7   0   8        3.54       10.34      4.59 o 
  -6   0   8        6.75        5.74      4.59 o 
  -5   0   8       83.76       95.79      6.20 o 
  -4   0   8       39.85       61.56      5.28 o 
  -3   0   8       98.15       95.79      6.43 o 
  -2   0   8      581.72      556.57     17.69 o 
  -1   0   8      210.97      257.73      9.42 o 
   0   0   8        5.40        8.27      5.51 o 
   1   0   8       35.18       34.46      6.20 o 
   2   0   8        8.67        8.27      7.35 o 
   3   0   8       16.54        7.81      8.04 o 
   4   0   8      264.06      227.87     11.26 o 
   5   0   8        9.65       17.92     11.49 o 
   6   0   8        3.88        4.59      8.73 o 
   7   0   8       29.76       27.56      9.88 o 
   8   0   8       20.41       22.97     14.93 o 
   9   0   8       56.22       76.95     23.66 o 
  10   0   8        1.37       -3.90     18.61 o 
  11   0   8        1.73        8.73     19.52 o 
 -17   1   8       24.41       31.93     13.09 o 
 -16   1   8        0.29        2.53      6.28 o 
 -15   1   8        9.90       11.83      6.79 o 
 -14   1   8       12.50       15.57      5.96 o 
 -13   1   8       65.03       68.83      5.74 o 
 -12   1   8       13.16       14.33      3.81 o 
 -11   1   8       33.40       32.66      5.63 o 
 -10   1   8       13.48       15.09      4.12 o 
  -9   1   8        0.01       -2.69      4.95 o 
  -8   1   8       25.27       25.64      3.90 o 
  -7   1   8      176.11      194.68      5.23 o 
  -6   1   8       44.93       47.32      3.90 o 
  -5   1   8       70.14       71.11      3.79 o 
  -4   1   8        0.35        0.12      5.05 o 
  -3   1   8        0.50        2.59      3.24 o 
  -2   1   8      320.96      301.84     15.85 o 
  -1   1   8      808.45      848.54     19.32 o 
   0   1   8       65.73       67.69      4.39 o 
   1   1   8       13.08        8.82      4.45 o 
   2   1   8       17.67       13.29      5.79 o 
   3   1   8       52.62       48.13      5.66 o 
   4   1   8      265.08      261.03      7.71 o 
   5   1   8      283.34      292.01      8.60 o 
   6   1   8       71.09       64.42      7.48 o 
   7   1   8       29.55       29.63      6.82 o 
   8   1   8       37.55       40.57      7.87 o 
   9   1   8       66.48       68.47     14.33 o 
  10   1   8        0.44       -5.13     14.43 o 
  11   1   8        0.09        1.28     16.06 o 
 -17   2   8       33.84       24.81     17.69 o 
 -16   2   8       36.61       31.01     12.86 o 
 -15   2   8        2.24        3.80      6.59 o 
 -14   2   8       20.30       17.33      4.54 o 
 -13   2   8        0.12        0.74      3.92 o 
 -12   2   8      232.12      249.89     23.20 o 
 -11   2   8       31.27       31.44      3.29 o 
 -10   2   8        0.09       -1.47      2.77 o 
  -9   2   8        5.61        9.88      2.80 o 
  -8   2   8       12.47        7.23      3.04 o 
  -7   2   8        0.00       -2.53      3.00 o 
  -6   2   8      166.77      177.06      5.86 o 
  -5   2   8        5.50        8.44      2.97 o 
  -4   2   8       40.16       40.59      3.86 o 
  -3   2   8      250.52      246.34      7.19 o 
  -2   2   8       55.39       66.46      4.05 o 
  -1   2   8      170.21      174.88      9.99 o 
   0   2   8        0.02       -2.79      4.28 o 
   1   2   8       26.95       23.72      5.63 o 
   2   2   8        5.06       -1.70      5.17 o 
   3   2   8       56.30       69.12      5.42 o 
   4   2   8      881.09      943.36     25.44 o 
   5   2   8       17.19       16.43      7.49 o 
   6   2   8       51.45       47.86      6.49 o 
   7   2   8       59.18       55.00      7.78 o 
   8   2   8        8.56       21.42      9.88 o 
   9   2   8        5.45        3.81     12.26 o 
  10   2   8        2.81        0.31     13.39 o 
  11   2   8        4.82        6.91     16.82 o 
 -16   3   8        8.25       11.03     19.30 o 
 -15   3   8       10.10       16.54     26.42 o 
 -14   3   8       30.71       46.17     14.47 o 
 -13   3   8       83.89       79.71     11.26 o 
 -12   3   8       20.95       21.82     11.26 o 
 -11   3   8        4.35       17.46     12.63 o 
 -10   3   8       18.42        4.36      9.88 o 
  -9   3   8       21.06       13.09      8.04 o 
  -8   3   8      288.95      257.96     18.61 o 
  -7   3   8        1.45        2.61      1.76 o 
  -6   3   8       81.30       93.77      6.89 o 
  -5   3   8       10.87       12.59      2.58 o 
  -4   3   8       18.56       18.04      3.00 o 
  -3   3   8       26.77       35.18      3.81 o 
  -2   3   8      141.32      142.24      5.33 o 
  -1   3   8       18.94       23.56      4.61 o 
   0   3   8       85.48       87.51      7.58 o 
   1   3   8       16.03       15.41      4.90 o 
   2   3   8       14.39       10.56      4.95 o 
   3   3   8      186.81      205.08      7.15 o 
   4   3   8       21.90       21.15      6.18 o 
   5   3   8       41.80       46.98      6.67 o 
   6   3   8       61.14       61.61      7.61 o 
   7   3   8       27.79       27.56      7.31 o 
   8   3   8        4.99       -1.83     13.34 o 
   9   3   8       33.25       38.79     15.00 o 
  10   3   8        0.33        0.86     13.72 o 
 -15   4   8        0.29       -7.81     20.67 o 
 -14   4   8        1.02      -11.03     19.52 o 
 -13   4   8        3.27       13.55     18.38 o 
 -12   4   8       19.00       14.24     11.49 o 
 -11   4   8        0.01       -5.97     12.40 o 
 -10   4   8       10.94        8.27     11.03 o 
  -9   4   8       33.70       32.39      9.42 o 
  -8   4   8       81.94       70.29      9.42 o 
  -7   4   8      430.96      409.79     34.57 o 
  -6   4   8      118.99      124.27      9.76 o 
  -5   4   8       93.66       96.02      3.90 o 
  -4   4   8       26.19       26.94      3.31 o 
  -3   4   8       12.12       13.00      5.05 o 
  -2   4   8       28.15       30.62      4.69 o 
  -1   4   8      390.68      376.07     21.13 o 
   0   4   8      100.85      119.53      6.15 o 
   1   4   8       77.99       75.13      6.28 o 
   2   4   8       22.45       15.85      5.36 o 
   3   4   8        5.50        2.36      6.18 o 
   4   4   8        4.48        0.19      6.61 o 
   5   4   8        0.66       -0.51      7.35 o 
   6   4   8        0.03        0.91      8.04 o 
   7   4   8       12.30       15.10      9.54 o 
   8   4   8        0.08       -3.33     12.09 o 
   9   4   8       38.64       28.97     17.80 o 
 -14   5   8        9.94       21.82     22.51 o 
 -13   5   8        6.23       17.46     21.13 o 
 -12   5   8        1.51       31.47     19.75 o 
 -11   5   8        3.56      -10.11     17.46 o 
 -10   5   8        7.93       12.40     11.26 o 
  -9   5   8        1.29       -1.84     11.03 o 
  -8   5   8       32.13       20.90     12.17 o 
  -7   5   8       18.30       14.93     10.11 o 
  -6   5   8        3.89       12.47     11.00 o 
  -5   5   8       21.96       19.07      4.71 o 
  -4   5   8       47.70       46.09      4.14 o 
  -3   5   8       38.10       29.22      4.12 o 
  -2   5   8        5.78       -0.84      4.05 o 
  -1   5   8        0.06       -0.23      4.39 o 
   0   5   8       29.30       24.81      5.03 o 
   1   5   8        0.01        1.07      5.44 o 
   2   5   8       22.52       22.91      7.65 o 
   3   5   8       69.67       61.42      7.22 o 
   4   5   8       44.15       49.34      7.70 o 
   5   5   8        3.93       13.95      7.70 o 
   6   5   8        0.41       -5.05      8.87 o 
   7   5   8        0.30       -1.60     13.64 o 
   8   5   8       13.66       11.16     15.15 o 
 -13   6   8       23.15       15.16     34.00 o 
 -12   6   8        0.05       -3.68     23.20 o 
 -11   6   8       25.32       39.51     20.90 o 
 -10   6   8        0.58       -5.51     19.52 o 
  -9   6   8       15.36        9.42     25.73 o 
  -8   6   8       42.04       60.64     24.35 o 
  -7   6   8       14.98       28.71     16.77 o 
  -6   6   8       20.44       30.78     11.49 o 
  -5   6   8       28.43       30.39      2.93 o 
  -4   6   8       14.91       12.35      4.58 o 
  -3   6   8        0.06        3.90      5.52 o 
  -2   6   8       66.48       53.82      5.11 o 
  -1   6   8        3.36       -0.56      5.68 o 
   0   6   8       17.07       18.98      6.98 o 
   1   6   8        2.56        3.88      6.15 o 
   2   6   8        2.95        1.30      7.16 o 
   3   6   8        2.31        3.70      7.30 o 
   4   6   8        9.32       12.29      8.28 o 
   5   6   8        0.33       -0.29     11.57 o 
   6   6   8       10.25        7.84     14.50 o 
   7   6   8        0.05        8.20     12.91 o 
 -11   7   8        0.50       13.09     25.04 o 
 -10   7   8        8.42       52.14     32.39 o 
  -9   7   8        5.52       -3.90     22.51 o 
  -8   7   8        0.48        7.35     20.67 o 
  -7   7   8       12.12      -20.90     27.79 o 
  -6   7   8       70.83      118.53     20.44 o 
  -5   7   8       25.16       19.30     18.15 o 
  -4   7   8        0.00       -3.97      9.19 o 
  -3   7   8        5.73        2.19      5.65 o 
  -2   7   8        2.23       -1.38      7.24 o 
  -1   7   8       80.40       83.98     12.29 o 
   0   7   8       31.13       34.82      7.71 o 
   1   7   8       14.89       19.33      8.84 o 
   2   7   8       14.20       13.28      8.70 o 
   3   7   8       23.14       35.14     17.38 o 
   4   7   8       86.85       99.42     15.12 o 
   5   7   8        2.54        1.28     12.48 o 
  -7   8   8       11.85       15.62     32.39 o 
  -6   8   8        2.28        6.20     22.51 o 
  -5   8   8       10.03       23.43     30.55 o 
  -4   8   8        0.01       -5.74     21.13 o 
  -3   8   8       21.05       19.07     20.67 o 
  -2   8   8       18.02        4.13     27.56 o 
  -1   8   8        0.85        2.43     12.36 o 
   0   8   8        3.61        1.28     10.07 o 
   1   8   8        3.55       10.75     10.73 o 
 -17   1   9        0.15       -8.27     15.85 o 
 -16   1   9       12.32        8.68      8.75 o 
 -15   1   9       53.38       60.11      6.33 o 
 -14   1   9       33.36       34.83      7.01 o 
 -13   1   9       17.11       17.45      4.83 o 
 -12   1   9       43.44       34.69      8.15 o 
 -11   1   9       25.76       21.74      4.58 o 
 -10   1   9        1.16        7.43      4.11 o 
  -9   1   9       17.23       18.60      4.50 o 
  -8   1   9      113.10      114.48      8.84 o 
  -7   1   9      476.73      515.56     33.08 o 
  -6   1   9       80.25       76.33      4.28 o 
  -5   1   9      119.33      119.46      6.55 o 
  -4   1   9       45.55       42.21      4.25 o 
  -3   1   9      319.13      332.57      7.79 o 
  -2   1   9        8.11        6.78      4.25 o 
  -1   1   9       13.78       25.24      4.77 o 
   0   1   9       16.32       21.07      5.31 o 
   1   1   9        5.83        4.41      5.17 o 
   2   1   9       68.85       63.59      5.52 o 
   3   1   9        2.23       -5.20      5.89 o 
   4   1   9      261.25      241.03     16.08 o 
   5   1   9       45.26       43.28      7.19 o 
   6   1   9       80.73       70.98     11.94 o 
   7   1   9        1.23        8.86      9.97 o 
   8   1   9       10.64       20.35     13.39 o 
   9   1   9        9.99       13.13     15.08 o 
  10   1   9        5.02        7.57     14.29 o 
 -17   2   9        3.44        0.69     24.58 o 
 -16   2   9        9.31        7.12     16.31 o 
 -15   2   9       26.46       27.09      6.64 o 
 -14   2   9       60.00       63.08      5.86 o 
 -13   2   9        3.07        6.64      4.03 o 
 -12   2   9        7.41        4.92      3.62 o 
 -11   2   9        9.69        5.35      3.41 o 
 -10   2   9        3.91        3.48      3.39 o 
  -9   2   9        0.54        2.42      3.14 o 
  -8   2   9        1.28       -2.48      3.73 o 
  -7   2   9       20.82       16.42      2.98 o 
  -6   2   9       48.79       44.30      4.48 o 
  -5   2   9       40.49       41.93      4.30 o 
  -4   2   9        0.24        4.38      4.38 o 
  -3   2   9       10.04        3.78      4.94 o 
  -2   2   9       48.88       54.23      4.68 o 
  -1   2   9       13.05       12.14      4.61 o 
   0   2   9       28.76       29.27      5.35 o 
   1   2   9        6.39        5.19      5.33 o 
   2   2   9       11.59       12.81      7.70 o 
   3   2   9        3.75        2.52      5.76 o 
   4   2   9      405.18      435.79     12.42 o 
   5   2   9       43.74       40.84      7.28 o 
   6   2   9        2.96        7.27      9.19 o 
   7   2   9       11.70       15.49     13.13 o 
   8   2   9        4.44        4.23     12.33 o 
   9   2   9        0.49        7.56     15.72 o 
  10   2   9        3.68       10.19     15.18 o 
 -16   3   9       14.53       22.74     19.75 o 
 -15   3   9        0.01       13.32     18.61 o 
 -14   3   9       20.00       34.00     14.47 o 
 -13   3   9       36.32       35.37     12.86 o 
 -12   3   9       70.67       76.95     10.80 o 
 -11   3   9      137.00      142.19     11.94 o 
 -10   3   9        0.20       -2.99     10.11 o 
  -9   3   9        4.33        1.38      8.27 o 
  -8   3   9        0.11       -1.70      2.53 o 
  -7   3   9      290.92      283.54     25.38 o 
  -6   3   9        8.84        8.58      3.49 o 
  -5   3   9      254.24      243.98     15.05 o 
  -4   3   9      143.98      150.18      5.35 o 
  -3   3   9      109.40      109.43      4.95 o 
  -2   3   9      752.98      748.94     20.36 o 
  -1   3   9       52.76       56.83      6.05 o 
   0   3   9       21.47       16.73      5.29 o 
   1   3   9      132.50      133.87      7.70 o 
   2   3   9      213.58      213.71     16.54 o 
   3   3   9      515.81      534.82     16.32 o 
   4   3   9        1.91       -3.05      7.94 o 
   5   3   9       18.34       14.04      7.59 o 
   6   3   9        3.92        2.48      8.27 o 
   7   3   9        4.54        8.21     11.66 o 
   8   3   9        2.24       -6.87     18.17 o 
   9   3   9        3.38       12.17     13.96 o 
 -15   4   9       11.87        9.42     30.09 o 
 -14   4   9        3.98      -14.47     28.25 o 
 -13   4   9        0.00       -1.61     18.38 o 
 -12   4   9       62.36       40.43     10.34 o 
 -11   4   9        5.46       -1.15     11.26 o 
 -10   4   9        0.41        7.35     10.57 o 
  -9   4   9       67.79       61.56     14.24 o 
  -8   4   9        0.24       -3.27      9.18 o 
  -7   4   9        1.94        1.79     10.37 o 
  -6   4   9        3.42        1.02      2.91 o 
  -5   4   9        9.31       11.82      3.73 o 
  -4   4   9       14.58       10.43      3.78 o 
  -3   4   9       10.48        6.42      4.38 o 
  -2   4   9       14.63        2.53      5.74 o 
  -1   4   9       88.19       77.79      5.42 o 
   0   4   9       30.61       29.84      5.19 o 
   1   4   9       12.50       10.81      5.79 o 
   2   4   9        1.03       -1.61      6.73 o 
   3   4   9       18.51       12.44      6.73 o 
   4   4   9       17.30       23.90      7.14 o 
   5   4   9        3.04       10.97      9.18 o 
   6   4   9        5.39        4.10     13.23 o 
   7   4   9       17.74       26.21     12.42 o 
   8   4   9        1.13       -0.30     13.24 o 
 -14   5   9        0.98       -3.90     32.39 o 
 -13   5   9        0.97       24.81     30.09 o 
 -12   5   9       38.05       29.63     19.98 o 
 -11   5   9        2.46       -0.69     18.38 o 
 -10   5   9        1.32       -4.13     16.77 o 
  -9   5   9        8.96       17.69     13.55 o 
  -8   5   9       10.94        3.90     12.86 o 
  -7   5   9        9.84        4.79     14.99 o 
  -6   5   9        0.54        0.44      6.43 o 
  -5   5   9        8.20        8.77      3.65 o 
  -4   5   9        1.69        2.99      3.91 o 
  -3   5   9        0.23       -2.57      5.42 o 
  -2   5   9        9.05        1.75      5.35 o 
  -1   5   9       50.73       38.01      5.19 o 
   0   5   9        0.08        2.17      6.01 o 
   1   5   9        2.99        0.37      8.44 o 
   2   5   9        4.14       -1.11      9.76 o 
   3   5   9        0.62        4.07      8.69 o 
   4   5   9       55.20       62.57      9.16 o 
   5   5   9       21.29       30.22     11.57 o 
   6   5   9        2.14       -0.64     12.26 o 
   7   5   9        6.47       14.39     18.51 o 
 -12   6   9        0.10       -0.92     32.85 o 
 -11   6   9        9.04       24.12     22.51 o 
 -10   6   9        5.07       -0.46     20.44 o 
  -9   6   9        6.82        3.22     19.30 o 
  -8   6   9        8.66        1.15     17.92 o 
  -7   6   9       46.65       47.32     17.46 o 
  -6   6   9        5.71       26.65     23.43 o 
  -5   6   9        0.20       -1.01      4.02 o 
  -4   6   9        0.52        0.67      4.12 o 
  -3   6   9       20.74       23.76      6.08 o 
  -2   6   9        6.65       10.19     11.26 o 
  -1   6   9       69.54       84.37      7.51 o 
   0   6   9       87.15       90.27      7.52 o 
   1   6   9       24.06       27.74      9.82 o 
   2   6   9        0.76        3.41      8.08 o 
   3   6   9        1.86        4.96     11.00 o 
   4   6   9        3.50       12.16     16.93 o 
   5   6   9        6.40        4.07     14.85 o 
   6   6   9        0.75        1.18     15.62 o 
 -10   7   9        9.48        8.73     23.43 o 
  -9   7   9       19.11       20.90     32.62 o 
  -8   7   9        0.05       -7.12     21.82 o 
  -7   7   9        0.06        5.74     20.44 o 
  -6   7   9        0.14       -3.68     28.25 o 
  -5   7   9        3.71       -6.66     19.52 o 
  -4   7   9        0.48       -5.51     26.65 o 
  -3   7   9        2.92        0.87      9.49 o 
  -2   7   9        1.02        1.52      9.35 o 
  -1   7   9        1.67        1.75      9.42 o 
   0   7   9        3.90       -0.52      8.66 o 
   1   7   9       10.53       13.79     11.94 o 
   2   7   9        0.01       -2.19     14.03 o 
   3   7   9        0.01        1.99     12.09 o 
  -5   8   9        2.38        7.35     21.13 o 
  -4   8   9        0.16      -17.46     20.21 o 
  -1   8   9        7.27       24.35     22.97 o 
 -17   0  10        4.19        5.28     17.69 o 
 -16   0  10       13.48       16.54      9.65 o 
 -15   0  10        2.10       -0.46      8.04 o 
 -14   0  10        5.58        5.05      7.35 o 
 -13   0  10        1.75        4.59      7.58 o 
 -12   0  10       21.09       16.31      7.12 o 
 -11   0  10        4.64        5.97      6.89 o 
 -10   0  10       33.14       36.06      5.97 o 
  -9   0  10       93.09      101.53      7.35 o 
  -8   0  10        7.36        4.13      6.43 o 
  -7   0  10      364.76      412.32     13.32 o 
  -6   0  10       54.21       54.44      7.12 o 
  -5   0  10        0.79        3.22      5.74 o 
  -4   0  10       53.27       69.83      7.58 o 
  -3   0  10      209.05      212.70      9.65 o 
  -2   0  10      317.35      372.58     13.32 o 
  -1   0  10      189.13      209.49     11.49 o 
   0   0  10       23.01       29.63      8.50 o 
   1   0  10       24.13       17.69      8.96 o 
   2   0  10       29.93       28.02      9.88 o 
   3   0  10       77.06       65.47      9.42 o 
   4   0  10      337.98      322.04     13.78 o 
   5   0  10       47.92       50.76     10.34 o 
   6   0  10        3.07        6.20     15.39 o 
   7   0  10       54.09       58.80     24.58 o 
   8   0  10        0.51       -0.92     25.50 o 
   9   0  10       54.55       82.46     29.40 o 
 -17   1  10       49.73       45.94     21.82 o 
 -16   1  10       14.44       14.96      8.69 o 
 -15   1  10       30.68       25.70      6.95 o 
 -14   1  10        5.72        0.33      5.35 o 
 -13   1  10       30.36       31.04      5.49 o 
 -12   1  10       12.00       11.37      4.58 o 
 -11   1  10        3.03        4.53      3.99 o 
 -10   1  10        4.57        0.98      3.81 o 
  -9   1  10        8.25       11.37      4.28 o 
  -8   1  10        0.29       -0.90      4.64 o 
  -7   1  10        0.28       -0.86      3.81 o 
  -6   1  10       51.38       56.50      5.63 o 
  -5   1  10       61.53       62.74      5.03 o 
  -4   1  10       85.09       83.21      8.96 o 
  -3   1  10      399.39      415.53     10.32 o 
  -2   1  10       12.90       11.27      5.31 o 
  -1   1  10       59.73       63.97      5.28 o 
   0   1  10       11.32       15.64      5.56 o 
   1   1  10       31.81       25.33      8.27 o 
   2   1  10       35.67       35.47      6.01 o 
   3   1  10       74.26       73.05      6.58 o 
   4   1  10        0.00       -6.65      6.65 o 
   5   1  10        8.67        7.03      7.75 o 
   6   1  10        0.02        1.26     11.27 o 
   7   1  10       14.24       10.90     14.18 o 
   8   1  10        3.15        9.63     13.60 o 
   9   1  10        0.43       -4.85     14.77 o 
 -16   2  10       14.59       11.94     24.81 o 
 -15   2  10       12.47       12.86     12.17 o 
 -14   2  10       32.10       27.51      4.53 o 
 -13   2  10       13.84        9.62      4.24 o 
 -12   2  10        2.20        3.57      4.82 o 
 -11   2  10       28.53       24.33      4.36 o 
 -10   2  10      153.54      137.99      5.64 o 
  -9   2  10      189.60      173.58     12.98 o 
  -8   2  10       33.20       35.52      4.45 o 
  -7   2  10      170.03      186.21      6.17 o 
  -6   2  10       19.25       19.96      4.48 o 
  -5   2  10       55.71       54.06      6.20 o 
  -4   2  10        0.06       -2.08      5.40 o 
  -3   2  10       23.18       23.01      4.96 o 
  -2   2  10       24.78       17.52      5.40 o 
  -1   2  10       31.53       33.70      5.33 o 
   0   2  10       21.53       22.65      6.17 o 
   1   2  10      111.78       96.53      6.25 o 
   2   2  10       13.71       10.44      6.74 o 
   3   2  10       49.75       52.13      7.55 o 
   4   2  10       21.28       21.97      8.72 o 
   5   2  10       64.87       73.86      9.10 o 
   6   2  10        0.83        0.26     11.50 o 
   7   2  10        0.97        3.71     14.47 o 
   8   2  10        8.31       13.03     13.67 o 
   9   2  10        0.21       -7.97     15.27 o 
 -16   3  10        3.38        8.50     28.71 o 
 -15   3  10        0.04        3.68     19.07 o 
 -14   3  10        5.58       -7.81     17.69 o 
 -13   3  10       27.99       27.10     14.01 o 
 -12   3  10       51.37       53.75     11.49 o 
 -11   3  10        1.40       -4.59     10.34 o 
 -10   3  10        5.30        4.82      9.19 o 
  -9   3  10       16.12       14.15      7.47 o 
  -8   3  10        7.21        5.75      3.20 o 
  -7   3  10      411.57      418.15     13.08 o 
  -6   3  10        4.63       -0.12      3.69 o 
  -5   3  10       69.54       67.28      4.74 o 
  -4   3  10       43.58       49.15      4.74 o 
  -3   3  10       22.13       28.79      5.00 o 
  -2   3  10      146.52      130.20      6.89 o 
  -1   3  10       30.46       21.79      5.78 o 
   0   3  10        1.22       -0.32      5.35 o 
   1   3  10        0.02        1.08      6.50 o 
   2   3  10       67.59       69.37      7.12 o 
   3   3  10      182.03      203.48      8.82 o 
   4   3  10       56.87       69.88     15.28 o 
   5   3  10       30.24       45.76     13.09 o 
   6   3  10       10.15       15.66     12.41 o 
   7   3  10        0.26        8.24     13.31 o 
   8   3  10        0.11        5.68     14.53 o 
 -15   4  10       15.39       34.00     21.82 o 
 -14   4  10       34.40       24.58     20.44 o 
 -13   4  10        0.32        1.38     18.84 o 
 -12   4  10        6.51       -7.35     25.50 o 
 -11   4  10       22.13       30.32     13.78 o 
 -10   4  10        1.87        5.05     11.26 o 
  -9   4  10       15.89       21.82     10.80 o 
  -8   4  10        9.68        1.08     14.32 o 
  -7   4  10       46.06       44.85      2.92 o 
  -6   4  10       80.90       82.07      4.30 o 
  -5   4  10       15.52       15.06      3.63 o 
  -4   4  10        0.06        3.00      4.02 o 
  -3   4  10      153.07      127.24      7.47 o 
  -2   4  10        0.00        1.85      5.03 o 
  -1   4  10       48.06       43.86      5.60 o 
   0   4  10      146.10      129.10      7.61 o 
   1   4  10       92.60       90.50      8.04 o 
   2   4  10       37.55       41.76      7.88 o 
   3   4  10        0.84        5.50      7.67 o 
   4   4  10        0.03        9.03      8.70 o 
   5   4  10        0.02       -1.43     16.48 o 
   6   4  10        0.40       -6.94     14.78 o 
   7   4  10        1.02        9.65     15.70 o 
 -14   5  10        0.01        4.59     22.74 o 
 -13   5  10        0.26       11.26     22.05 o 
 -12   5  10       34.88       50.08     21.82 o 
 -11   5  10       23.75       21.13     19.52 o 
 -10   5  10        0.73       17.92     18.15 o 
  -9   5  10       13.75       -6.43     16.77 o 
  -8   5  10       45.02       28.71     16.54 o 
  -7   5  10       11.28       21.24     13.78 o 
  -6   5  10        0.40        0.01      3.00 o 
  -5   5  10       35.37       27.34      4.54 o 
  -4   5  10       37.32       35.78      5.08 o 
  -3   5  10       45.96       34.67      5.86 o 
  -2   5  10      190.88      186.04      7.95 o 
  -1   5  10        3.43        6.32      5.85 o 
   0   5  10       14.76       18.96      7.22 o 
   1   5  10       22.26       15.71      7.33 o 
   2   5  10       40.25       40.38      9.09 o 
   3   5  10       12.55       15.63      9.65 o 
   4   5  10        0.00       10.70     13.83 o 
   5   5  10        0.27        5.84     15.07 o 
   6   5  10        0.57       -2.93     15.62 o 
 -12   6  10        3.16       -7.81     22.51 o 
 -11   6  10        2.49       -6.66     22.74 o 
 -10   6  10        1.17       27.33     31.01 o 
  -9   6  10        0.87       -6.20     19.98 o 
  -8   6  10        6.28       -0.46     19.30 o 
  -7   6  10       69.05       92.57     19.30 o 
  -6   6  10        0.01       -2.07     17.69 o 
  -5   6  10       15.09        9.97      6.23 o 
  -4   6  10        5.50        5.41      5.35 o 
  -3   6  10        9.68       10.17      6.29 o 
  -2   6  10        9.77        8.41      8.47 o 
  -1   6  10        0.17        1.45      7.91 o 
   0   6  10        0.85       -1.29      7.47 o 
   1   6  10        1.35       -7.54      9.82 o 
   2   6  10       45.18       44.80      9.99 o 
   3   6  10       38.92       46.17     12.58 o 
   4   6  10       13.70       15.04     18.26 o 
  -9   7  10        0.40       -1.38     23.43 o 
  -8   7  10       21.15       24.35     22.97 o 
  -7   7  10        0.45       -5.28     22.05 o 
  -5   7  10        0.69        0.69     21.13 o 
  -4   7  10        0.82       -1.84     28.48 o 
  -3   7  10        0.19       18.15     19.75 o 
  -2   7  10        7.39        7.14      9.49 o 
  -1   7  10        4.43        7.76     12.53 o 
   0   7  10        2.22        1.93     10.64 o 
   1   7  10        3.74       -1.32     11.33 o 
   2   7  10       19.98       23.65     11.55 o 
 -16   1  11        7.64       14.24     21.59 o 
 -15   1  11        9.91        7.59      7.00 o 
 -14   1  11        4.62        7.84      6.31 o 
 -13   1  11        2.54        4.62      5.22 o 
 -12   1  11        6.45        4.17      5.44 o 
 -11   1  11       31.32       24.12      5.63 o 
 -10   1  11       45.43       43.88      5.81 o 
  -9   1  11        0.00       -1.13      4.76 o 
  -8   1  11        0.08       -1.94      4.95 o 
  -7   1  11      149.96      145.85      6.54 o 
  -6   1  11      103.09      100.20      6.28 o 
  -5   1  11        0.85       10.47      5.35 o 
  -4   1  11       10.76       11.46      5.13 o 
  -3   1  11       57.70       66.67      5.59 o 
  -2   1  11        3.38        7.63      6.00 o 
  -1   1  11      129.58      126.89      7.14 o 
   0   1  11      127.71      116.69     11.71 o 
   1   1  11       11.09        3.36      7.47 o 
   2   1  11       45.51       43.22      7.10 o 
   3   1  11      460.48      470.58     13.38 o 
   4   1  11        7.79       19.30      8.37 o 
   5   1  11       30.39       49.08     19.98 o 
   6   1  11        0.81        8.99     12.85 o 
   7   1  11        4.16       -1.46     15.48 o 
   8   1  11        6.42       13.77     21.01 o 
 -16   2  11        0.28       -6.20     17.69 o 
 -15   2  11        0.00        7.12     11.94 o 
 -14   2  11       12.21        7.34      7.01 o 
 -13   2  11       18.95       22.05      4.73 o 
 -12   2  11        8.81       12.21      6.55 o 
 -11   2  11        3.70        7.06      6.20 o 
 -10   2  11        2.73        4.71      7.24 o 
  -9   2  11       70.67       64.45      5.17 o 
  -8   2  11        1.81        0.67      4.71 o 
  -7   2  11       40.67       29.86      5.44 o 
  -6   2  11      127.14      113.30      5.17 o 
  -5   2  11      114.85      105.69      6.20 o 
  -4   2  11      114.62      115.54      8.15 o 
  -3   2  11       12.91       17.03      5.28 o 
  -2   2  11        3.59       -1.24      5.95 o 
  -1   2  11       47.25       43.51      7.36 o 
   0   2  11       73.54       64.06      6.83 o 
   1   2  11        4.02       -2.75      6.90 o 
   2   2  11      144.46      157.30      8.17 o 
   3   2  11        9.09       10.58      8.44 o 
   4   2  11        7.03        7.94      9.22 o 
   5   2  11        6.82        0.22     13.60 o 
   6   2  11        0.21        1.51     12.98 o 
   7   2  11        0.14        1.02     20.00 o 
   8   2  11        0.22       -5.48     19.87 o 
 -15   3  11        0.82        7.35     19.30 o 
 -14   3  11        6.03      -21.36     25.73 o 
 -13   3  11        7.63        9.88     18.15 o 
 -12   3  11       16.49       32.16     16.31 o 
 -11   3  11        2.26        7.81     12.63 o 
 -10   3  11       20.99       21.60      6.43 o 
  -9   3  11        7.63        6.83      4.34 o 
  -8   3  11       29.43       21.95      4.19 o 
  -7   3  11       31.24       28.32      4.19 o 
  -6   3  11       14.76       13.69      3.89 o 
  -5   3  11       18.73       16.89      5.68 o 
  -4   3  11       43.11       41.61      5.52 o 
  -3   3  11        0.30        1.28      5.46 o 
  -2   3  11        9.08        1.81      5.60 o 
  -1   3  11        8.44        1.58      5.98 o 
   0   3  11       13.54       13.01      7.39 o 
   1   3  11       11.71       15.62      8.57 o 
   2   3  11       25.14       31.49      9.35 o 
   3   3  11       33.57       35.32     10.68 o 
   4   3  11        0.04        4.77     16.20 o 
   5   3  11        2.86        2.95     14.19 o 
   6   3  11        3.28        9.83     13.62 o 
   7   3  11        2.26        0.81     16.95 o 
 -14   4  11        2.96       21.82     29.40 o 
 -13   4  11        0.72        1.38     20.44 o 
 -12   4  11       13.37        5.97     19.75 o 
 -11   4  11       18.09       20.90     17.69 o 
 -10   4  11       56.21       40.89     11.03 o 
  -9   4  11       55.39       68.24     16.62 o 
  -8   4  11       23.28       18.17      2.35 o 
  -7   4  11       40.76       44.54      5.57 o 
  -6   4  11       42.02       36.16      3.89 o 
  -5   4  11       42.95       50.54      4.91 o 
  -4   4  11       34.83       37.24      5.48 o 
  -3   4  11       81.19       73.18      7.26 o 
  -2   4  11       16.63       10.85      5.84 o 
  -1   4  11       20.03       15.76      6.40 o 
   0   4  11       50.64       62.50      8.76 o 
   1   4  11       98.01       90.19      7.94 o 
   2   4  11       20.91       19.02      9.31 o 
   3   4  11        8.20        9.37     10.20 o 
   4   4  11        1.05       -7.92     14.43 o 
   5   4  11       20.48       29.34     16.19 o 
   6   4  11        4.96       15.31     16.78 o 
 -13   5  11        9.89        0.92     24.12 o 
 -12   5  11        8.59        9.88     22.28 o 
 -11   5  11        7.69       17.46     21.13 o 
 -10   5  11        0.11        1.61     19.30 o 
  -9   5  11        0.52        9.42     18.15 o 
  -8   5  11       13.21        7.81     17.69 o 
  -7   5  11        0.05        1.34      2.37 o 
  -6   5  11        4.22        2.77      4.14 o 
  -5   5  11        5.58        6.07      4.68 o 
  -4   5  11        2.18        0.43      8.04 o 
  -3   5  11        0.98       -0.45      7.55 o 
  -2   5  11      160.12      153.72      9.99 o 
  -1   5  11       74.92       77.21      9.77 o 
   0   5  11        6.02        9.78      8.75 o 
   1   5  11        5.41        7.60      8.55 o 
   2   5  11        5.95        6.91     10.63 o 
   3   5  11        7.77        5.45     12.59 o 
   4   5  11       21.96       20.84     15.89 o 
   5   5  11        3.20        0.66     16.50 o 
 -11   6  11        4.26       -0.69     22.74 o 
 -10   6  11        8.81       -2.99     22.51 o 
  -9   6  11        1.72       -0.23     31.24 o 
  -8   6  11        0.20        7.35     20.67 o 
  -7   6  11        2.33       20.44     20.90 o 
  -6   6  11        0.45      -19.52     20.90 o 
  -5   6  11        0.01       -0.72      7.46 o 
  -4   6  11        2.93        5.37      7.68 o 
  -3   6  11        7.37       11.15      9.25 o 
  -2   6  11       17.51       14.24      7.45 o 
  -1   6  11        2.61        6.34      9.52 o 
   0   6  11        0.48       -0.57     10.59 o 
   1   6  11       15.13       14.96     10.94 o 
   2   6  11        0.83       -0.29     15.58 o 
   3   6  11        0.25       -3.31     13.25 o 
  -7   7  11        0.93       17.69     23.20 o 
  -6   7  11        0.41        6.89     29.40 o 
  -5   7  11        5.26       25.04     20.44 o 
  -4   7  11       16.34       20.21     28.71 o 
  -3   7  11       14.22        7.58     18.38 o 
  -1   7  11        2.14        1.61     14.70 o 
 -16   0  12        1.01        2.99     14.47 o 
 -15   0  12        1.28       -0.46      9.88 o 
 -14   0  12       36.59       31.93     11.94 o 
 -13   0  12       19.25       23.20     11.03 o 
 -12   0  12      246.36      274.27     12.86 o 
 -11   0  12       34.35       31.93      8.04 o 
 -10   0  12       31.39       22.05      8.27 o 
  -9   0  12      125.60      127.94      8.27 o 
  -8   0  12      166.80      164.24     11.26 o 
  -7   0  12       20.58       22.51      8.27 o 
  -6   0  12      135.35      125.88      8.50 o 
  -5   0  12      141.88      131.85      8.50 o 
  -4   0  12      235.59      219.37     11.03 o 
  -3   0  12      106.44       96.93      8.50 o 
  -2   0  12      248.72      222.35     10.57 o 
  -1   0  12       49.57       50.99     10.34 o 
   0   0  12        9.92        8.50     10.57 o 
   1   0  12        4.79        4.82      9.88 o 
   2   0  12       30.42       37.44     11.03 o 
   3   0  12       11.32        5.28     15.85 o 
   4   0  12       46.57       60.41     25.04 o 
   5   0  12        3.89       -0.92     19.52 o 
   6   0  12        0.65        1.15     28.71 o 
   7   0  12       20.34       37.44     22.05 o 
 -16   1  12        6.84        2.53     22.74 o 
 -15   1  12        0.60        0.23     10.01 o 
 -14   1  12        1.36        7.34      5.78 o 
 -13   1  12       11.39        9.31      6.21 o 
 -12   1  12        0.06        2.77      5.46 o 
 -11   1  12        1.97       -3.79      5.85 o 
 -10   1  12        0.02        8.38      6.89 o 
  -9   1  12        4.15        3.28      5.29 o 
  -8   1  12        2.68       -1.33      5.76 o 
  -7   1  12       59.58       66.78      6.25 o 
  -6   1  12        0.25       -2.64      4.95 o 
  -5   1  12        0.10       -4.18      5.42 o 
  -4   1  12        0.59        2.77      6.09 o 
  -3   1  12       16.95        2.41      6.73 o 
  -2   1  12       27.29       38.17     10.11 o 
  -1   1  12        0.56       -3.33      7.15 o 
   0   1  12        6.48        7.60      6.33 o 
   1   1  12        2.66       -1.07      8.04 o 
   2   1  12       18.60       21.34      8.21 o 
   3   1  12       98.29      101.07     28.71 o 
   4   1  12       15.02       25.78     12.36 o 
   5   1  12        6.30       -4.66     14.57 o 
   6   1  12        1.59        1.72     13.83 o 
   7   1  12        5.48        3.79     15.35 o 
 -15   2  12        0.01       -5.51     17.23 o 
 -14   2  12        0.41       -4.82     12.40 o 
 -13   2  12        0.10        1.00      6.85 o 
 -12   2  12       10.95       10.56      4.37 o 
 -11   2  12        1.75        0.99      5.25 o 
 -10   2  12       10.27       22.40      5.85 o 
  -9   2  12       28.89       31.88      5.02 o 
  -8   2  12      221.28      244.94     11.49 o 
  -7   2  12      103.22      114.91      6.34 o 
  -6   2  12      258.74      244.15     10.22 o 
  -5   2  12       39.81       36.88      6.70 o 
  -4   2  12        2.57       -2.40      6.05 o 
  -3   2  12        2.78       -0.75      5.76 o 
  -2   2  12        0.25        2.13      6.95 o 
  -1   2  12        0.13        0.33      6.17 o 
   0   2  12       35.96       33.43      7.17 o 
   1   2  12      115.15      112.40      8.50 o 
   2   2  12       75.47       90.17     10.17 o 
   3   2  12       80.63      108.70     14.61 o 
   4   2  12        9.10       12.90     12.75 o 
   5   2  12        0.57       -0.64     15.61 o 
   6   2  12        1.34       -2.54     14.68 o 
   7   2  12        1.77       11.10     17.89 o 
 -15   3  12        3.58       -1.61     19.98 o 
 -14   3  12       21.90       21.36     22.28 o 
 -13   3  12        0.02        9.42     27.33 o 
 -12   3  12       47.38       69.14     18.38 o 
 -11   3  12       16.03       14.45      4.02 o 
 -10   3  12       38.88       34.82      4.01 o 
  -9   3  12       18.04       16.46      4.51 o 
  -8   3  12        0.97        2.30      5.07 o 
  -7   3  12       41.71       46.71      5.22 o 
  -6   3  12       21.11       23.79      5.13 o 
  -5   3  12       25.92       19.85      7.35 o 
  -4   3  12       76.86       75.29      6.18 o 
  -3   3  12        3.83        5.12      5.52 o 
  -2   3  12        0.10       -0.75      6.51 o 
  -1   3  12        5.44       -2.98      8.04 o 
   0   3  12        2.98        8.24      7.94 o 
   1   3  12        7.34        2.57      9.17 o 
   2   3  12        3.12        7.53      9.11 o 
   3   3  12       13.96       16.24     14.29 o 
   4   3  12        2.80        7.99     13.18 o 
   5   3  12        4.58       -0.03     14.19 o 
   6   3  12        0.01      -12.35     15.02 o 
 -14   4  12        0.37       -2.99     24.35 o 
 -13   4  12       85.81       99.69     25.04 o 
 -12   4  12       11.29       29.17     20.90 o 
 -11   4  12        3.77       17.23     19.98 o 
  -9   4  12        4.31       -1.15     24.35 o 
  -8   4  12        0.54        2.13      4.94 o 
  -7   4  12        2.48       -3.57      5.23 o 
  -6   4  12       35.56       33.84      5.91 o 
  -5   4  12       26.20       31.40      5.79 o 
  -4   4  12       33.77       35.01      6.73 o 
  -3   4  12       62.92       51.88      6.17 o 
  -2   4  12       81.32       74.59      7.34 o 
  -1   4  12       10.43        2.55      7.78 o 
   0   4  12        1.44        1.16      9.25 o 
   1   4  12        4.98        4.66     10.11 o 
   2   4  12        6.86       13.18     12.39 o 
   3   4  12        1.06       -0.54     13.20 o 
   4   4  12        0.17        2.38     13.99 o 
   5   4  12        0.47       -3.44     17.21 o 
 -12   5  12       18.24        8.50     22.51 o 
 -11   5  12        0.22        9.88     22.05 o 
 -10   5  12        0.51        1.38     20.90 o 
  -9   5  12        2.15      -10.34     20.21 o 
  -8   5  12        2.13      -17.69     19.98 o 
  -7   5  12        1.94       17.69     19.07 o 
  -6   5  12        1.88        2.85      6.77 o 
  -5   5  12        0.49       -0.56      6.25 o 
  -4   5  12       12.27        3.84      7.18 o 
  -3   5  12        2.69        2.90      9.30 o 
  -2   5  12        0.09       -5.27      7.54 o 
  -1   5  12       45.99       36.80     10.32 o 
   0   5  12       26.17       24.42      9.25 o 
   1   5  12        6.70        5.96      9.87 o 
   2   5  12        1.09       -0.63     15.63 o 
   3   5  12       26.05       23.82     14.29 o 
 -10   6  12        4.22       11.49     22.51 o 
  -9   6  12        6.02        8.73     32.39 o 
  -8   6  12       33.63       56.28     24.35 o 
  -7   6  12       63.11       78.56     23.20 o 
  -6   6  12        0.91       -8.96     31.01 o 
  -5   6  12        0.02      -12.86     22.05 o 
  -4   6  12        0.93       23.43     30.55 o 
  -3   6  12        0.71       -5.51     12.15 o 
  -2   6  12        1.11        4.90      8.59 o 
  -1   6  12       45.71       42.01     10.66 o 
   0   6  12       15.97       11.29     10.46 o 
   1   6  12        4.53        8.76     14.45 o 
 -15   1  13        2.63        7.12     15.85 o 
 -14   1  13        6.59        6.64     10.85 o 
 -13   1  13        1.48       -1.17      8.45 o 
 -12   1  13        2.46        5.85      7.90 o 
 -11   1  13       23.09       26.55      7.39 o 
 -10   1  13       45.37       43.75      7.22 o 
  -9   1  13        6.98        0.88      6.40 o 
  -8   1  13       23.18       42.46     12.75 o 
  -7   1  13       95.63       88.79      6.41 o 
  -6   1  13        1.29       -0.87      6.50 o 
  -5   1  13        1.83       -5.16      8.50 o 
  -4   1  13       23.67       18.76      6.56 o 
  -3   1  13       31.64       25.62      6.41 o 
  -2   1  13       68.71       61.14      7.35 o 
  -1   1  13        0.65       -0.97      8.77 o 
   0   1  13       41.36       40.46      8.34 o 
   1   1  13        3.03        6.59      9.09 o 
   2   1  13       10.69       13.10     12.26 o 
   3   1  13        0.36        9.76     13.11 o 
   4   1  13       24.75       38.55     16.68 o 
   5   1  13        0.43        0.95     17.34 o 
   6   1  13        4.65        7.69     16.31 o 
 -15   2  13        0.79       -2.99     25.73 o 
 -14   2  13        4.47       21.36     19.98 o 
 -13   2  13        9.95       17.69     14.70 o 
 -12   2  13       33.65       43.14      7.06 o 
 -11   2  13        2.58        3.54      6.08 o 
 -10   2  13        3.18        3.68      6.33 o 
  -9   2  13        8.20       14.63      6.50 o 
  -8   2  13      231.00      223.69     12.29 o 
  -7   2  13       70.19       70.26      6.24 o 
  -6   2  13       13.38       15.71      6.89 o 
  -5   2  13       44.90       44.56      6.61 o 
  -4   2  13       19.94       22.71      6.67 o 
  -3   2  13       13.56       15.05      6.89 o 
  -2   2  13      138.90      123.17      7.70 o 
  -1   2  13        9.78       14.38      7.23 o 
   0   2  13        0.03       -3.53      9.76 o 
   1   2  13        5.24       20.24     11.36 o 
   2   2  13       10.07       11.40     13.93 o 
   3   2  13       20.89       24.18     15.19 o 
   4   2  13        0.37       -5.69     16.49 o 
   5   2  13        3.15        0.12     15.08 o 
 -14   3  13        2.86        2.99     22.51 o 
 -13   3  13        0.01      -30.78     30.78 o 
 -12   3  13        0.01        6.89     19.52 o 
 -11   3  13       13.54       24.84      7.75 o 
 -10   3  13        4.15        8.27      7.12 o 
  -9   3  13        3.74        6.52      5.52 o 
  -8   3  13       14.14       15.79      4.94 o 
  -7   3  13       16.21       13.78      6.24 o 
  -6   3  13       16.14       16.65      8.27 o 
  -5   3  13        1.43        0.05      7.55 o 
  -4   3  13        0.01        2.28      6.83 o 
  -3   3  13       11.49        9.83      6.96 o 
  -2   3  13        1.15        4.65      7.67 o 
  -1   3  13       72.82       74.63      8.77 o 
   0   3  13       44.17       40.20     10.85 o 
   1   3  13       20.98       25.10     10.62 o 
   2   3  13        5.19       10.53     12.95 o 
   3   3  13        3.99        1.95     15.75 o 
   4   3  13        6.46       -1.42     16.72 o 
 -13   4  13        4.95        2.53     24.12 o 
 -12   4  13        2.14        9.65     23.89 o 
 -11   4  13        0.03      -12.63     20.90 o 
 -10   4  13        0.01        0.92     27.56 o 
  -9   4  13        3.40        6.43     27.10 o 
  -8   4  13        4.83        4.69      5.46 o 
  -7   4  13       46.62       47.88      7.01 o 
  -6   4  13       34.57       27.95      6.80 o 
  -5   4  13        0.34       -1.15      7.15 o 
  -4   4  13        7.88        6.05      7.61 o 
  -3   4  13       14.03       13.68     10.46 o 
  -2   4  13        3.35        6.77      8.04 o 
  -1   4  13        2.55        5.46     12.49 o 
   0   4  13       12.13       17.13     10.87 o 
   1   4  13       12.39       19.79     12.80 o 
   2   4  13        1.08        8.10     15.88 o 
   3   4  13       27.09       25.69     14.91 o 
 -11   5  13       17.81       12.40     22.28 o 
 -10   5  13        0.16       -5.74     21.36 o 
  -9   5  13        2.72        2.53     21.82 o 
  -8   5  13        3.53       29.17     21.82 o 
  -7   5  13        0.07        6.89     29.63 o 
  -6   5  13        3.25       13.32     20.90 o 
  -5   5  13        7.84        7.43     11.10 o 
  -4   5  13       39.11       34.57      8.75 o 
  -3   5  13        0.18       -0.14      8.93 o 
  -2   5  13       39.42       20.50     10.14 o 
  -1   5  13        5.53        3.47     12.19 o 
   0   5  13       21.54       33.42     15.85 o 
   1   5  13        8.57        9.67     14.38 o 
  -8   6  13        2.46       16.08     23.89 o 
  -7   6  13        5.52        7.35     33.77 o 
  -6   6  13        0.30       -0.92     23.89 o 
  -5   6  13        1.88       -6.43     22.74 o 
  -4   6  13        2.85        2.30     22.28 o 
  -3   6  13       26.08       14.93     32.16 o 
  -2   6  13        5.25        9.45     12.79 o 
 -14   0  14       30.61       30.32     14.70 o 
 -13   0  14        1.86       -4.82     11.49 o 
 -12   0  14       11.43       22.05     13.32 o 
 -11   0  14        6.69        9.88     10.80 o 
 -10   0  14        0.91        3.68      8.96 o 
  -9   0  14       20.91       23.66     10.34 o 
  -8   0  14      265.57      281.39     13.32 o 
  -7   0  14       80.25       85.22     11.94 o 
  -6   0  14        0.31        3.68     11.03 o 
  -5   0  14        8.24       -0.23     10.80 o 
  -4   0  14        0.00       -9.42      9.65 o 
  -3   0  14        0.71       -4.36     11.71 o 
  -2   0  14       72.55       79.02     11.26 o 
  -1   0  14       49.62       52.60     11.49 o 
   0   0  14        0.48       -7.35     23.43 o 
   1   0  14       32.36       23.89     17.92 o 
   2   0  14      129.39      169.98     21.82 o 
   3   0  14       71.22       83.61     29.86 o 
   4   0  14        7.84       -2.07     22.74 o 
 -14   1  14       13.82       11.49     11.94 o 
 -13   1  14       31.80       26.66      9.90 o 
 -12   1  14        0.01       -2.75      7.12 o 
 -11   1  14        9.19       10.87      8.77 o 
 -10   1  14       16.33       16.66      7.31 o 
  -9   1  14        0.27        3.92      6.83 o 
  -8   1  14       34.24       40.67      8.84 o 
  -7   1  14      176.27      183.77      9.38 o 
  -6   1  14       12.55        8.04      6.50 o 
  -5   1  14        0.99        1.70      7.22 o 
  -4   1  14       61.89       61.22      7.47 o 
  -3   1  14       37.31       29.96      8.15 o 
  -2   1  14        0.05        0.99      8.75 o 
  -1   1  14        2.98        1.66     10.00 o 
   0   1  14        2.87       -5.59     11.61 o 
   1   1  14       20.99       34.16     14.39 o 
   2   1  14       16.70       36.44     13.96 o 
   3   1  14       12.52        4.38     17.08 o 
   4   1  14       31.29       40.84     16.31 o 
 -14   2  14       13.03       36.52     29.40 o 
 -13   2  14        0.05        2.53     19.98 o 
 -12   2  14       18.42       49.62     27.79 o 
 -11   2  14       29.65       26.32      5.52 o 
 -10   2  14        0.98        2.35      6.66 o 
  -9   2  14       18.77       18.11      5.98 o 
  -8   2  14       27.04       23.61      6.58 o 
  -7   2  14       18.72       19.25      7.34 o 
  -6   2  14        6.84        8.81      6.90 o 
  -5   2  14       18.57       16.57      7.40 o 
  -4   2  14       22.01       23.99      8.19 o 
  -3   2  14        6.29        3.54      9.71 o 
  -2   2  14        2.74        9.97      9.55 o 
  -1   2  14        2.02       13.36     11.13 o 
   0   2  14        0.04       -4.05     11.77 o 
   1   2  14        0.17       -0.93     13.18 o 
   2   2  14        7.33       19.41     14.09 o 
   3   2  14        0.07      -18.45     21.51 o 
 -13   3  14        0.40       -8.27     22.28 o 
 -12   3  14        2.18       16.77     21.82 o 
 -11   3  14        9.94        0.69     19.07 o 
 -10   3  14        5.91        1.15     26.65 o 
  -9   3  14        6.14        5.16      5.07 o 
  -8   3  14       19.52       12.21      6.90 o 
  -7   3  14        2.74        1.29      8.58 o 
  -6   3  14        6.36        6.23      7.01 o 
  -5   3  14        0.85        2.75      7.34 o 
  -4   3  14       10.68       10.51     11.09 o 
  -3   3  14       32.60       27.02      8.27 o 
  -2   3  14        0.00       -1.01      9.06 o 
  -1   3  14        4.78       -0.08      9.00 o 
   0   3  14        1.86      -11.93     15.14 o 
   1   3  14        4.87       13.93     16.58 o 
   2   3  14        0.88       -5.47     17.38 o 
   3   3  14        3.44        9.16     15.24 o 
 -11   4  14       15.35       18.84     22.74 o 
 -10   4  14       13.36       33.77     21.82 o 
  -9   4  14        0.03        5.05     20.44 o 
  -8   4  14        2.46       10.57     20.21 o 
  -7   4  14        0.66       -4.88     12.63 o 
  -6   4  14        8.54        8.36      7.62 o 
  -5   4  14        5.68       -0.65      7.68 o 
  -4   4  14        9.60        6.65      7.98 o 
  -3   4  14        5.10        2.67      9.45 o 
  -2   4  14       29.84       20.01      9.22 o 
  -1   4  14       12.40       27.09     11.63 o 
   0   4  14       10.13       10.53     14.01 o 
   1   4  14        0.23       -5.12     16.28 o 
  -9   5  14       16.13       36.75     23.66 o 
  -8   5  14       15.43       33.77     33.08 o 
  -7   5  14        3.78       27.56     23.89 o 
  -6   5  14        2.41        0.23     23.20 o 
  -5   5  14        1.93       14.70     22.97 o 
  -4   5  14        1.06       -8.04     22.05 o 
  -3   5  14       12.72        9.19     22.97 o 
  -2   5  14        5.94        5.28     33.31 o 
  -1   5  14        0.09        9.65     25.50 o 
 -13   1  15       21.87       25.27     14.93 o 
 -12   1  15        0.31        5.33      9.55 o 
 -11   1  15       12.36       10.69      9.35 o 
 -10   1  15       27.19       20.04      7.89 o 
  -9   1  15       89.42       83.75      8.33 o 
  -8   1  15        0.35        2.73      8.50 o 
  -7   1  15        0.99       -0.13      8.66 o 
  -6   1  15       18.67       28.21      8.93 o 
  -5   1  15        1.13        3.88      8.31 o 
  -4   1  15       26.97       27.51     10.00 o 
  -3   1  15       29.14       28.05     11.72 o 
  -2   1  15        2.38       -2.54     12.09 o 
  -1   1  15        0.00       -1.85     14.67 o 
   0   1  15        0.84        2.90     15.54 o 
   1   1  15        0.40        1.23     16.83 o 
   2   1  15        6.07       -1.23     22.48 o 
 -13   2  15        7.88       37.44     21.36 o 
 -11   2  15        0.71       -1.15     18.15 o 
 -10   2  15       12.80       16.14     13.12 o 
  -9   2  15        0.05        1.46     10.43 o 
  -8   2  15        6.86        8.76      7.83 o 
  -7   2  15       13.83       13.27      9.24 o 
  -6   2  15       12.12       11.67      9.42 o 
  -5   2  15        4.74        3.67      8.49 o 
  -4   2  15        4.21        4.95      9.33 o 
  -3   2  15        1.35        6.05      9.18 o 
  -2   2  15        8.73        0.94      8.69 o 
  -1   2  15        0.26        7.67     13.29 o 
   0   2  15        2.16        1.31     16.39 o 
   1   2  15        1.08        2.15     17.57 o 
   2   2  15        1.92        1.03     16.16 o 
 -12   3  15        4.16       -1.38     22.97 o 
 -11   3  15       18.33       26.65     21.82 o 
 -10   3  15        8.83       20.67     20.90 o 
  -9   3  15       16.82       34.69     20.21 o 
  -8   3  15       43.09       51.89     12.64 o 
  -7   3  15        7.63        8.13      7.38 o 
  -6   3  15        4.99        1.54     10.32 o 
  -5   3  15       11.74       15.10      9.27 o 
  -4   3  15       12.44        6.13     10.07 o 
  -3   3  15       18.53       19.65     10.23 o 
  -2   3  15       22.07       30.51     23.19 o 
  -1   3  15        8.76       18.46     14.25 o 
   0   3  15        1.85       -1.84     22.05 o 
 -10   4  15        3.28       16.31     22.74 o 
  -9   4  15       23.53       47.78     23.66 o 
  -8   4  15        3.91        9.65     22.97 o 
  -7   4  15       11.15       26.42     32.16 o 
  -6   4  15        7.73        8.61     10.48 o 
  -5   4  15       10.27        7.67     11.10 o 
  -4   4  15        3.44        5.97      7.80 o 
  -3   4  15        1.03       -7.35     22.28 o 
  -2   4  15        0.01       -6.43     23.66 o 
  -1   4  15        1.65       20.90     23.20 o 
 -12   0  16        0.75       14.70     23.66 o 
 -11   0  16        2.06        8.04     12.86 o 
 -10   0  16        6.25        5.74     13.32 o 
  -9   0  16       15.07       23.66     13.55 o 
  -8   0  16      145.01      164.47     15.39 o 
  -7   0  16       10.62       27.79     12.40 o 
  -6   0  16       29.56       29.86     25.96 o 
  -5   0  16       23.26       14.47     24.81 o 
  -4   0  16        5.31       14.93     18.15 o 
  -3   0  16        0.18      -11.26     18.84 o 
  -2   0  16        1.72       -4.59     19.07 o 
  -1   0  16        0.01      -17.46     28.48 o 
   0   0  16        1.29        8.50     21.36 o 
 -12   1  16        9.18        5.05     26.65 o 
 -11   1  16       12.38       21.14     13.56 o 
 -10   1  16       26.80       25.71     11.74 o 
  -9   1  16       86.77       75.06     11.60 o 
  -8   1  16        0.01       -1.07     11.52 o 
  -7   1  16       10.96        5.56     12.45 o 
  -6   1  16        0.12        2.40     10.04 o 
  -5   1  16        1.42        6.40     11.31 o 
  -4   1  16        0.05        1.96     14.81 o 
  -3   1  16        6.14        4.82     15.67 o 
  -2   1  16        0.02       -6.86     15.92 o 
  -1   1  16        1.47        3.29     20.85 o 
   0   1  16        0.89        4.94     18.14 o 
 -11   2  16        3.73       12.63     29.17 o 
 -10   2  16        6.18        7.35     21.36 o 
  -9   2  16        1.12       -2.82     11.52 o 
  -8   2  16        1.15        4.42     11.77 o 
  -7   2  16        0.35       -2.67     10.48 o 
  -6   2  16        0.16        5.24      8.84 o 
  -5   2  16        1.40        1.06     10.11 o 
  -4   2  16       24.67       27.30     19.04 o 
  -3   2  16       21.02       26.38     14.03 o 
  -2   2  16        2.47       -3.45     22.05 o 
  -1   2  16        4.12       16.77     31.01 o 
  -9   3  16        0.01       -5.28     21.82 o 
  -8   3  16        2.80       17.46     22.28 o 
  -7   3  16        3.42       10.52     13.46 o 
  -6   3  16        7.84        4.08     12.55 o 
  -5   3  16        0.21       -0.25     16.34 o 
  -4   3  16        0.02      -12.40     19.84 o 
  -3   3  16        1.43        4.59     24.12 o 
  -9   1  17        4.76        5.68     15.51 o 
  -8   1  17       11.93       23.69     11.53 o 
  -7   1  17        1.23        5.72     14.65 o 
  -6   1  17        0.30       10.38     20.76 o 
  -5   1  17        1.61        0.40     17.37 o 
  -4   1  17        5.52        7.51     14.11 o 
                                                 
